# Supplementary material for: Shading affects the nitrogen cycling process and plant nitrogen uptake by altering the rhizosphere microbial community
Source: Front Plant Sci. 2026 Apr 2;17:1780344. doi: 10.3389/fpls.2026.1780344 (PMC13083072; doi:10.3389/fpls.2026.1780344)
Supplement: Supplementary file 2 [file Table1.xlsx]

## Sheet: Table_S1
Table S1. Comparison of key light environment parameters between no shading (M) and shading (W, 30% shading rate) treatments.
Parameter	M	W
PPFD (μmol·m-2·s-1)	1754.9	1220.3
R:FR Ratio	1.3211	1.2857
PPFD (400-500 nm) Blue	471.1	311.8
PPFD (500-600 nm) Green	625.4	434.5
PPFD (600-700 nm) Red	671.8	483.2
CCT (Correlated Color Temperature, K)	5491	5247
Duv (Distance from the Planckian locus)	0.00118	0.00097
Chromaticity Coordinates (CIE 1931 x, y)	x: 0.3327, y: 0.3436	x: 0.3386, y: 0.3482

## Sheet: Table_S2.
Table S2. Classification of metabolites
Numerical order	ClassⅠ	Number
1	Lipids and lipid-like molecules	902
2	Organic acids and derivatives	878
3	Organoheterocyclic compounds	683
4	Benzenoids	352
5	Organic oxygen compounds	346
6	Phenylpropanoids and polyketides	224
7	Alkaloids and derivatives	86
8	Nucleosides, nucleotides, and analogues	75
9	Organic nitrogen compounds	61
10	Organosulfur compounds	30
11	Lignans, neolignans and related compounds	27
12	Hydrocarbons	12
13	Organohalogen compounds	10
14	Hydrocarbon derivatives	3
15	Acetylides	1
16	Organic 1,3-dipolar compounds	1

## Sheet: Table_S3.
Table S3. Screening results of differential metabolites
Name	Formula	ClassI	ClassII	ClassIII	KEGG_ID	log2FC	Pvalue	VIP	Up.Down	W1	W2	W3	W4	W5	W6	W7	W8	M1	M2	M3	M4	M5	M6	M7	M8
Doqualast	C13H8N2O3	Organoheterocyclic compounds	Pyridopyrimidines	-	-	6.59361	4.72228e-07	2.08328	up	9.0963e+07	1.65414e+08	6.6197e+08	5.28476e+07	8.80056e+07	3.01386e+08	6.09511e+08	5.07822e+08	7.91356e+06	2.149e+06	2.28647e+06	763358	6.92558e+06	4.36523e+06	337833	916444
Hexanethioic acid S-propyl ester	C9H18OS	Lipids and lipid-like molecules	Fatty Acyls	Fatty acyl thioesters	-	0.844274	9.64513e-07	2.1625	up	1.10612e+08	1.07534e+08	1.07534e+08	1.1196e+08	8.55747e+07	1.02174e+08	9.02472e+07	9.08966e+07	6.41223e+07	7.34903e+07	5.01308e+07	4.62708e+07	5.79279e+07	4.89618e+07	5.13323e+07	5.69955e+07
Tropate	C9H9O3-	Organic acids and derivatives	Hydroxy acids and derivatives	Beta hydroxy acids and derivatives	-	-4.4039	1.11758e-06	2.0672	down	156276	45749.6	37116.9	81375.4	27544.4	215264	239792	69542.7	1.83568e+06	2.28937e+06	2.48503e+06	353924	2.95218e+06	3.86565e+06	2.31883e+06	2.37298e+06
cis-1,2-Dihydro-3-ethylcatechol	C8H12O2	Organic oxygen compounds	Organooxygen compounds	Alcohols and polyols	C06727	-3.77804	2.14437e-06	2.08069	down	274420	788339	1.02762e+06	266001	175515	431669	260733	205010	5.52982e+06	6.58549e+06	6.37965e+06	917013	6.84326e+06	9.55006e+06	4.10711e+06	7.13208e+06
8-(p-Sulfophenyl)theophylline	C13H12N4O5S	Organoheterocyclic compounds	Imidazopyrimidines	Purines and purine derivatives	-	3.41135	3.8189e-06	2.03174	up	9.51029e+06	2.14927e+07	1.18799e+07	3.07433e+06	4.42333e+06	1.16863e+07	1.30087e+07	1.76894e+07	1.2036e+06	249091	1.46992e+06	1.14825e+06	830377	976066	1.46072e+06	1.38093e+06
3-propylbenzene-1,2-diol	C9H12O2	Benzenoids	Benzene and substituted derivatives	Phenylpropanes	-	-3.38074	6.96635e-06	2.02363	down	380420	1.09564e+06	1.02762e+06	382408	158347	573255	437412	160354	5.51395e+06	5.92118e+06	6.48177e+06	961867	6.18429e+06	8.20413e+06	4.90557e+06	5.73592e+06
Orthoform	C8H9NO3	Benzenoids	Benzene and substituted derivatives	Benzoic acids and derivatives	C14171	1.17958	7.67456e-06	1.99266	up	3.60136e+07	3.9766e+07	4.22461e+07	2.49233e+07	2.53855e+07	3.93064e+07	4.3929e+07	3.25402e+07	1.72386e+07	1.85403e+07	1.35402e+07	1.81685e+07	2.20808e+07	1.25005e+07	1.30433e+07	1.03164e+07
3-Aminopropylphosphonic acid	C3H10NO3P	Organic acids and derivatives	Organic phosphonic acids and derivatives	Organic phosphonic acids	-	-3.90093	1.01152e-05	2.01005	down	216556	926389	1.16459e+06	480945	108968	506018	459482	842272	7.82258e+06	7.90593e+06	8.46573e+06	956345	9.5378e+06	1.3323e+07	1.17303e+07	1.05456e+07
3-Furanoic acid	C5H4O3	Organoheterocyclic compounds	Furans	Furoic acid and derivatives	-	-2.51043	1.16051e-05	1.99241	down	5.91013e+06	6.57585e+06	6.25504e+06	5.60427e+06	2.63696e+06	5.46316e+06	9.10689e+06	1.30195e+07	5.99162e+07	3.50497e+07	3.05134e+07	1.00709e+07	3.07631e+07	5.13289e+07	4.87126e+07	4.45893e+07
Indole-3-pyruvic acid	C11H9NO3	Organoheterocyclic compounds	Indoles and derivatives	Indolyl carboxylic acids and derivatives	C00331	1.22436	1.38719e-05	2.07794	up	4.29118e+07	3.40702e+07	3.91605e+07	2.94874e+07	2.1773e+07	3.30826e+07	1.88167e+07	3.3383e+07	1.24924e+07	1.71212e+07	1.34738e+07	9.87857e+06	1.78833e+07	1.18663e+07	1.34932e+07	1.19376e+07
Thiomorpholine 3-carboxylate	C5H9NO2S	Organic acids and derivatives	Carboxylic acids and derivatives	Amino acids, peptides, and analogues	C03901	1.89609	1.92625e-05	1.97238	up	7.51621e+07	1.46393e+08	2.23102e+08	2.47696e+08	1.35029e+08	2.46135e+08	2.65578e+08	2.51081e+08	6.67884e+07	3.18724e+07	4.49473e+07	6.69201e+07	7.35004e+07	5.6675e+07	4.17623e+07	4.4769e+07
O-PHOSPHO-L-SERINE	C3H8NO6P	Organic acids and derivatives	Carboxylic acids and derivatives	Amino acids, peptides, and analogues	C01005	2.39098	2.09595e-05	1.93651	up	1.22485e+08	1.32465e+08	2.00073e+08	6.04764e+07	3.67333e+08	2.88546e+08	1.83446e+08	1.79992e+08	2.55612e+07	1.67477e+07	3.01182e+07	6.64855e+07	2.03935e+07	4.28756e+07	3.51885e+07	5.52464e+07
(3xi,6xi)-Cyclo(alanylvalyl)	C8H14N2O2	Organic acids and derivatives	Carboxylic acids and derivatives	Amino acids, peptides, and analogues	-	-3.36156	2.19535e-05	1.96464	down	1.72019e+06	818816	714713	350984	589636	2.33157e+06	1.06706e+06	332306	1.01813e+07	9.50667e+06	8.75586e+06	1.28039e+06	1.23522e+07	1.83791e+07	8.77461e+06	1.22296e+07
glutamide	C5H10N2O3	Organic acids and derivatives	Carboxylic acids and derivatives	Amino acids, peptides, and analogues	-	1.49844	2.3706e-05	1.93913	up	6.18686e+07	1.23405e+08	9.88323e+07	5.65103e+07	9.82817e+07	1.15256e+08	9.56085e+07	1.13045e+08	3.33516e+07	3.84876e+07	1.71202e+07	6.27019e+07	2.49189e+07	3.69477e+07	2.84427e+07	2.8015e+07
LysoPE(16:1(9Z)/0:0)	C21H42NO7P	Lipids and lipid-like molecules	Glycerophospholipids	Glycerophosphoethanolamines	-	-4.62148	2.65527e-05	1.92097	down	9.80473e+07	2.59505e+07	3.13292e+07	1.56662e+07	7.42761e+06	1.07052e+07	1.61925e+07	3.02849e+06	2.10696e+09	9.49399e+08	4.59269e+08	1.41102e+08	1.11919e+08	3.04545e+08	8.95815e+08	1.59508e+08
(7S,8S)-DiHODE	C18H32O4	Lipids and lipid-like molecules	Fatty Acyls	Lineolic acids and derivatives	C07354	-1.43949	2.9585e-05	1.94147	down	3.535e+08	3.85865e+08	1.87429e+08	3.7328e+08	2.97896e+08	2.95805e+08	2.72412e+08	4.83564e+08	1.776e+09	8.50575e+08	7.11116e+08	6.26863e+08	7.86687e+08	1.07764e+09	7.04495e+08	6.53406e+08
4-Epiphyllanthine	C14H17NO3	Organoheterocyclic compounds	Indolizidines	-	-	4.08015	2.98758e-05	1.98079	up	6.47737e+07	2.55416e+07	2.1993e+08	1.0218e+07	3.40119e+07	4.37274e+07	1.18753e+08	5.88836e+07	5.56252e+06	3.00056e+06	5.35592e+06	1.88361e+06	6.54341e+06	3.8366e+06	1.62243e+06	6.24005e+06
methionine glutamate	C10H18N2O6S	Organic acids and derivatives	Carboxylic acids and derivatives	Amino acids, peptides, and analogues	-	4.00881	3.01245e-05	1.92871	up	1.2871e+08	8.68278e+08	3.33247e+08	5.94684e+07	2.20467e+08	4.30744e+08	1.40843e+08	3.68521e+08	3.64128e+06	3.55942e+06	1.6417e+07	4.96904e+07	5.62086e+06	2.87e+07	3.28364e+07	1.79571e+07
2,6-Dioxo-1,2,3,6-tetrahydropyrimidine-4-carboxylic acid	C5H4N2O4	Organoheterocyclic compounds	Diazines	Pyrimidines and pyrimidine derivatives	-	2.12083	3.13976e-05	1.9104	up	6.01524e+07	1.05717e+08	1.31428e+08	5.5191e+07	1.7825e+08	2.24139e+08	8.60861e+07	1.29198e+08	1.81761e+07	2.15537e+07	1.3336e+07	5.78798e+07	1.57942e+07	3.16599e+07	2.71443e+07	3.75106e+07
9,10-EOT	C18H28O3	Lipids and lipid-like molecules	Fatty Acyls	Fatty acids and conjugates	C16324	-1.58444	3.3709e-05	1.91472	down	1.37872e+09	5.41877e+08	4.86924e+08	9.66138e+08	6.60756e+08	7.78146e+08	5.84876e+08	7.38081e+08	1.66747e+09	3.10902e+09	3.76641e+09	1.24357e+09	1.998e+09	1.49672e+09	2.28562e+09	2.83308e+09
Hydroxyprolyl-Alanine	C8H14N2O4	Organic acids and derivatives	Carboxylic acids and derivatives	Amino acids, peptides, and analogues	-	1.0282	3.5637e-05	1.92983	up	8.17768e+07	9.09295e+07	9.27104e+07	5.59348e+07	8.42057e+07	1.1895e+08	8.1437e+07	8.6359e+07	4.82134e+07	5.15158e+07	5.50907e+07	3.76071e+07	4.9233e+07	4.08762e+07	2.63175e+07	3.05968e+07
Sedanolide	C12H18O2	Organoheterocyclic compounds	Isobenzofurans	-	-	-1.40972	4.17802e-05	1.90627	down	9.46737e+08	1.00645e+09	6.43011e+08	5.53692e+08	7.59513e+08	8.39794e+08	3.41709e+08	6.66924e+08	1.52712e+09	3.04555e+09	2.74501e+09	1.49632e+09	1.40449e+09	1.55261e+09	1.35557e+09	2.17109e+09
Nudifloramide	C7H8N2O2	Organoheterocyclic compounds	Pyridines and derivatives	Pyridinecarboxylic acids and derivatives	C05842	-1.91932	4.26638e-05	1.91432	down	6.18662e+06	6.15925e+06	5.51009e+06	5.58946e+06	2.4461e+06	4.85203e+06	7.72819e+06	1.12263e+07	3.03265e+07	1.886e+07	1.77205e+07	7.88696e+06	2.33743e+07	3.06887e+07	3.46514e+07	2.44721e+07
N-acetylleucine	C8H15NO3	Organic acids and derivatives	Carboxylic acids and derivatives	Amino acids, peptides, and analogues	C02710	0.78609	4.7289e-05	2.03452	up	1.43226e+09	1.39062e+09	1.4696e+09	1.34901e+09	1.10798e+09	1.32769e+09	1.13168e+09	1.13964e+09	1.0927e+09	9.35536e+08	6.47841e+08	6.08537e+08	7.08604e+08	6.03493e+08	6.59401e+08	7.45109e+08
L-histidinol-phosphate	C6H12N3O4P	Organic acids and derivatives	Organic phosphoric acids and derivatives	Phosphate esters	C01100	-3.55387	5.15985e-05	1.89074	down	2.80893e+06	1.59964e+06	3.80605e+06	4.07275e+06	273173	949580	2.59199e+06	2.71637e+06	4.37433e+07	5.30639e+07	3.79427e+07	5.37159e+06	3.21218e+07	1.30861e+07	9.7396e+06	2.5938e+07
2-Dodecanone	C12H24O	Organic oxygen compounds	Organooxygen compounds	Carbonyl compounds	-	-3.12506	5.19917e-05	1.8894	down	218599	117603	19399.1	30328.1	68979.5	28818.9	83079.7	32123.1	908948	722271	850842	89049.6	694949	930531	572851	455869
(Ac)2-L-Lys-D-Ala	C13H23N3O5	Organic acids and derivatives	Carboxylic acids and derivatives	Amino acids, peptides, and analogues	C02487	1.60138	5.22368e-05	1.94889	up	1.5321e+08	1.76678e+08	1.3729e+08	1.60847e+08	1.37055e+08	1.86737e+08	2.53155e+08	1.09026e+08	5.39284e+07	2.62788e+07	3.88432e+07	4.90177e+07	8.21224e+07	8.86557e+07	2.89846e+07	6.52133e+07
3-sulfanyl-1-pentanol	C5H12OS	Lipids and lipid-like molecules	Glycerolipids	Diradylglycerols	-	1.13881	5.73598e-05	1.88499	up	1.06105e+08	1.64734e+08	2.31552e+08	1.66648e+08	2.28038e+08	2.37101e+08	2.28514e+08	2.10623e+08	7.06875e+07	6.23261e+07	6.54233e+07	1.30176e+08	9.51475e+07	1.13672e+08	7.14875e+07	1.05577e+08
13-Apo-beta-carotenone	C18H26O	Lipids and lipid-like molecules	Prenol lipids	Sesquiterpenoids	C20696	-1.76237	5.86922e-05	1.8943	down	8.74196e+07	3.35499e+07	2.8564e+07	5.33424e+07	3.63306e+07	4.45963e+07	3.35643e+07	4.52473e+07	2.26837e+08	1.68092e+08	2.3926e+08	5.87107e+07	9.38405e+07	1.59132e+08	1.28138e+08	1.56174e+08
L-Threonine	C4H9NO3	Organic acids and derivatives	Carboxylic acids and derivatives	Amino acids, peptides, and analogues	C00188	1.19516	5.89699e-05	1.88548	up	2.42596e+09	3.70252e+09	5.04481e+09	3.70566e+09	6.24484e+09	5.29134e+09	5.43322e+09	4.9352e+09	1.59628e+09	1.40029e+09	1.4775e+09	2.81763e+09	2.20007e+09	2.60987e+09	1.60261e+09	2.36048e+09
Dihydrolipoamide	C8H17NOS2	Lipids and lipid-like molecules	Fatty Acyls	Fatty amides	C00579	1.93105	6.13385e-05	1.9326	up	3.72662e+07	2.08809e+07	1.98098e+07	1.47924e+07	2.68784e+07	3.96852e+07	5.56722e+07	3.81267e+07	3.37212e+06	7.80059e+06	7.6994e+06	5.41825e+06	5.61435e+06	5.94858e+06	1.08451e+07	1.9677e+07
beta-Carboline-1-propionic acid	C14H12N2O2	Alkaloids and derivatives	Harmala alkaloids	-	-	0.997592	6.39394e-05	1.87165	up	1.96602e+07	3.70704e+07	2.85097e+07	2.28186e+07	3.95488e+07	2.80767e+07	2.62283e+07	2.24775e+07	1.43297e+07	1.4763e+07	8.94313e+06	1.01766e+07	1.85949e+07	1.75782e+07	1.434e+07	1.36569e+07
Andrachamine	C15H31NO2	Organoheterocyclic compounds	Piperidines	-	-	-1.3733	7.6275e-05	1.95089	down	6.11856e+07	6.91119e+07	7.10842e+07	1.15378e+08	7.09164e+07	9.39648e+07	8.1631e+07	6.65774e+07	1.35373e+08	2.48333e+08	1.36344e+08	2.3539e+08	1.19827e+08	1.67843e+08	2.82488e+08	3.06108e+08
Methyl 2-(1H-indol-3-yl)acetate	C11H11NO2	Organoheterocyclic compounds	Indoles and derivatives	Indolyl carboxylic acids and derivatives	C20635	1.12746	7.89706e-05	1.97535	up	3.49805e+08	4.2771e+08	4.22208e+08	2.98811e+08	3.7683e+08	3.6279e+08	4.02711e+08	4.12846e+08	1.05957e+08	1.50983e+08	1.02161e+08	2.03967e+08	2.05113e+08	2.05037e+08	2.23767e+08	2.00757e+08
19-hydroxy-2,3-dinor-6-oxo-PGF1alpha	C18H30O7	Lipids and lipid-like molecules	Fatty Acyls	Eicosanoids	-	-1.06241	8.26362e-05	1.96193	down	1.96387e+08	1.01592e+08	9.29039e+07	1.96994e+08	1.0409e+08	1.07837e+08	1.00776e+08	1.36863e+08	2.91012e+08	2.90626e+08	3.0899e+08	2.65604e+08	2.80182e+08	2.08635e+08	2.78694e+08	2.42866e+08
(3-Nitroamino)alanine	C3H7N3O4	Organic acids and derivatives	Carboxylic acids and derivatives	Amino acids, peptides, and analogues	-	1.80127	8.78376e-05	1.87985	up	8.73566e+07	1.3491e+08	1.93785e+08	1.85498e+08	4.92378e+08	1.80504e+08	2.02728e+08	1.67107e+08	5.09588e+07	4.94636e+07	4.06115e+07	3.48444e+07	6.09243e+07	9.53551e+07	5.71144e+07	8.25054e+07
4-(Dimethylamino)butyl carbamimidothioate	C7H17N3S	Organosulfur compounds	Isothioureas	-	-	2.5545	9.24984e-05	1.85931	up	1.85595e+06	4.20315e+06	5.45562e+06	4.45517e+06	1.64062e+07	1.03202e+07	1.05624e+07	8.99815e+06	3.02485e+06	838843	1.09484e+06	1.27486e+06	593554	1.5561e+06	579184	1.63531e+06
(-)-Pironetin	C19H32O4	Lipids and lipid-like molecules	Fatty Acyls	Fatty alcohols	-	-1.17602	0.000103205	1.87062	down	4.3227e+07	3.16068e+07	1.71345e+07	3.01195e+07	2.97999e+07	1.58201e+07	2.69976e+07	3.71602e+07	5.39231e+07	8.30298e+07	6.44566e+07	6.23607e+07	4.42491e+07	5.21325e+07	7.81562e+07	8.55968e+07
4-Hydroxybenzyl alcohol	C7H8O2	Benzenoids	Benzene and substituted derivatives	Benzyl alcohols	C17467	1.40937	0.000104231	1.89173	up	1.50154e+08	1.74525e+08	3.31082e+08	1.60838e+08	1.15098e+08	2.12194e+08	3.62342e+08	1.79589e+08	1.22893e+08	7.19073e+07	8.69223e+07	7.4205e+07	8.71338e+07	7.56299e+07	5.84354e+07	5.75439e+07
9-Oxo-10,12-octadecadienoic acid	C18H30O3	Lipids and lipid-like molecules	Fatty Acyls	Lineolic acids and derivatives	-	-1.63462	0.000124153	1.83486	down	7.20664e+09	5.3271e+09	2.08496e+09	4.84115e+09	3.99255e+09	5.20673e+09	3.24999e+09	6.03783e+09	1.81008e+10	7.88602e+09	2.66504e+10	1.99873e+10	1.13907e+10	7.33863e+09	1.29194e+10	1.35546e+10
9-Oxononanoic acid	C9H16O3	Lipids and lipid-like molecules	Fatty Acyls	Fatty acids and conjugates	C16322	-1.12883	0.000126102	1.83899	down	1.31399e+08	1.09142e+08	9.89491e+07	1.6007e+08	7.69181e+07	1.12391e+08	1.0821e+08	1.71972e+08	2.16195e+08	3.74631e+08	3.61252e+08	3.08888e+08	1.97162e+08	1.75148e+08	1.78754e+08	3.07104e+08
Securixanthone A	C15H12O7	Organoheterocyclic compounds	Benzopyrans	1-benzopyrans	-	2.93322	0.000131604	1.83033	up	7.24071e+06	1.52214e+07	3.78118e+07	1.33787e+07	5.41744e+07	5.60542e+07	4.66383e+07	3.84625e+07	989023	1.14829e+06	3.31772e+06	9.94477e+06	2.5873e+06	8.28065e+06	3.70193e+06	5.2461e+06
N-Acetylserine	C5H9NO4	Organic acids and derivatives	Carboxylic acids and derivatives	Amino acids, peptides, and analogues	-	1.58929	0.000136787	1.82684	up	4.25564e+07	5.37202e+07	9.14228e+07	4.42233e+07	1.05422e+08	1.15917e+08	1.04278e+08	9.23298e+07	2.53935e+07	1.21799e+07	1.64509e+07	4.6217e+07	1.89201e+07	3.00099e+07	3.03276e+07	3.64757e+07
Cleroindicin C	C8H12O3	Organoheterocyclic compounds	Benzofurans	-	-	-2.43326	0.000141961	1.85483	down	2.55163e+06	2.33204e+06	1.96218e+06	1.12332e+06	868368	3.25792e+06	3.5568e+06	4.73511e+06	1.20518e+07	1.1669e+07	1.31439e+07	2.38756e+06	1.15337e+07	1.98491e+07	1.80798e+07	2.13997e+07
Indole-3-acetaldehyde	C10H9NO	Organoheterocyclic compounds	Indoles and derivatives	Indoles	C00637	1.21506	0.000144353	1.88865	up	3.02428e+07	3.71608e+07	8.03287e+07	2.68643e+07	4.12101e+07	4.11667e+07	2.83544e+07	3.52374e+07	2.17742e+07	1.90681e+07	1.30157e+07	1.79011e+07	1.72525e+07	1.32917e+07	1.60059e+07	1.97763e+07
His-Pro	C11H16N4O3	Organic acids and derivatives	Carboxylic acids and derivatives	Amino acids, peptides, and analogues	-	3.55512	0.000144619	1.82761	up	980495	7.94574e+06	1.54119e+07	3.64768e+06	2.24895e+07	1.40024e+07	1.14557e+07	1.03558e+07	862080	1.319e+06	157705	1.38272e+06	492025	420279	234893	2.47237e+06
(9Z,12Z,15Z)-(7S,8S)-Dihydroxyoctadeca-9,12,15-trienoic acid	C18H30O4	Lipids and lipid-like molecules	Fatty Acyls	Lineolic acids and derivatives	C07357	-1.30753	0.000148994	1.87544	down	4.99155e+08	2.05899e+08	1.44622e+08	3.91767e+08	3.02277e+08	2.96573e+08	1.8842e+08	3.7022e+08	6.8096e+08	8.96122e+08	8.45286e+08	5.01266e+08	8.39332e+08	5.04396e+08	8.31641e+08	8.38786e+08
2,6-dimethoxybenzoylsalicylhydrazide	C16H16N2O5	Benzenoids	Benzene and substituted derivatives	Benzoic acids and derivatives	-	1.84325	0.000154522	1.82348	up	1.53282e+07	5.11981e+07	5.07403e+07	4.42702e+07	5.61638e+07	5.80414e+07	4.23935e+07	7.15282e+07	1.40186e+07	9.32926e+06	5.86891e+06	5.82427e+06	1.60449e+07	2.35804e+07	9.71337e+06	2.4217e+07
Acetosyringone	C10H12O4	Organic oxygen compounds	Organooxygen compounds	Carbonyl compounds	C10664	-1.84643	0.000157663	1.91884	down	3.87691e+06	9.4183e+06	2.77064e+06	1.35708e+06	2.90674e+06	2.42646e+06	4.08397e+06	2.12302e+06	9.85539e+06	1.28329e+07	8.94853e+06	6.11957e+06	2.27362e+07	2.31886e+07	1.01813e+07	1.02918e+07
(+/-)-Ribaline	C15H17NO4	Organoheterocyclic compounds	Quinolines and derivatives	Dihydrofuranoquinolines	-	2.5611	0.000159	1.83787	up	9.31467e+06	2.1092e+07	3.4879e+07	3.25377e+07	6.17607e+07	8.75043e+07	5.78364e+07	6.92406e+07	1.16894e+07	8.0614e+06	3.15415e+06	5.11765e+06	9.76247e+06	5.99059e+06	4.60561e+06	1.50199e+07
Chlormidazole	C15H13ClN2	Organoheterocyclic compounds	Benzimidazoles	-	-	-2.00794	0.000160524	1.82975	down	9.60347e+06	4.63775e+06	1.35885e+07	2.22232e+07	1.05091e+07	5.0219e+06	7.2843e+06	1.66825e+07	3.71303e+07	2.84921e+07	1.74995e+07	4.36943e+07	3.95063e+07	2.9619e+07	1.05973e+08	5.82659e+07
Anisomycin	C14H19NO4	Benzenoids	Phenol ethers	Anisoles	C11281	2.15604	0.000168363	1.92872	up	4.97159e+08	2.96158e+08	1.0712e+09	1.94139e+08	3.37497e+08	1.75044e+08	3.80637e+08	2.24492e+08	5.16759e+07	7.20309e+07	9.33839e+07	8.10969e+07	1.11374e+08	1.06093e+08	8.87402e+07	1.08281e+08
alpha-L-Rhamnose monohydrate	C6H14O6	Organic oxygen compounds	Organooxygen compounds	Carbohydrates and carbohydrate conjugates	-	-3.36564	0.000170457	1.8837	down	1.90463e+07	6.15728e+06	6.08206e+06	1.2588e+07	2.74324e+06	588660	4.17299e+06	959228	9.96798e+07	1.23035e+08	7.44856e+07	2.24538e+07	7.94402e+07	2.77255e+07	5.24147e+07	6.02443e+07
trans-Resorcylide	C16H18O5	Phenylpropanoids and polyketides	Macrolides and analogues	-	-	2.15661	0.000170685	1.85405	up	5.59059e+06	1.62841e+07	1.1314e+07	6.29784e+06	1.35292e+07	1.24941e+07	2.04646e+07	1.37665e+07	7.16216e+06	1.06989e+06	1.43123e+06	1.66696e+06	2.59205e+06	5.08171e+06	853947	2.51225e+06
(3R)-3,20-dihydroxyicosanoic acid	C20H40O4	Lipids and lipid-like molecules	Fatty Acyls	Fatty acids and conjugates	-	-2.33276	0.00017208	1.8302	down	7.31767e+06	3.37891e+06	8.25412e+06	8.74279e+06	5.30822e+06	1.84377e+07	6.18647e+06	4.5057e+06	4.68355e+07	4.40798e+07	8.13615e+07	2.57753e+07	1.01411e+07	1.8768e+07	2.56758e+07	6.03621e+07
N-Eicosapentaenoyl Asparagine	C24H36N2O4	-	-	-	-	2.17188	0.00018444	1.91975	up	3.13221e+07	2.2965e+07	9.66383e+06	4.2226e+06	7.93874e+06	1.23862e+07	1.67175e+07	1.08892e+07	3.38972e+06	2.40101e+06	2.64864e+06	3.56882e+06	2.13723e+06	1.88156e+06	3.9321e+06	5.80705e+06
4,4-Difluoropregn-5-ene-3,20-dione	C21H28F2O2	Lipids and lipid-like molecules	Steroids and steroid derivatives	Pregnane steroids	C15152	-1.54605	0.000187321	1.82117	down	1.18092e+09	3.87128e+08	3.06881e+08	7.33084e+08	3.18583e+08	5.30195e+08	4.11637e+08	6.15453e+08	1.21251e+09	2.17546e+09	2.58948e+09	7.14461e+08	1.50112e+09	1.17872e+09	1.64368e+09	2.07826e+09
2-Iodo-l-phenylalanine	C9H10INO2	Organic acids and derivatives	Carboxylic acids and derivatives	Amino acids, peptides, and analogues	-	2.00325	0.000191194	1.97593	up	5.93432e+07	3.53107e+07	4.42082e+07	2.1978e+07	2.37444e+07	2.35936e+07	4.21215e+07	2.45588e+07	1.18931e+07	1.17144e+07	1.37763e+07	2.10961e+06	9.90889e+06	3.6425e+06	5.75652e+06	9.75866e+06
Galactose 1-phosphate	C6H13O9P	Organic oxygen compounds	Organooxygen compounds	Carbohydrates and carbohydrate conjugates	C00446	1.71377	0.000201232	1.85022	up	9.98773e+07	1.12032e+08	1.65772e+08	8.99706e+07	5.24919e+07	8.28701e+07	7.0209e+07	7.47442e+07	2.05072e+07	2.39412e+07	7.67068e+06	4.61945e+07	3.08973e+07	4.16502e+07	3.47697e+07	2.2396e+07
Aspartyl-Glycine	C6H10N2O5	Organic acids and derivatives	Carboxylic acids and derivatives	Amino acids, peptides, and analogues	-	2.64784	0.000201236	1.87051	up	9.59547e+07	3.2335e+08	1.01228e+08	1.19065e+08	2.38052e+08	1.68404e+08	2.56191e+08	1.11427e+08	1.38438e+07	1.06562e+07	5.50024e+06	2.50894e+07	5.8517e+07	4.85046e+07	7.56756e+06	5.58851e+07
gamma-L-Glutamyl-L-methionine sulfoxide	C10H18N2O6S	Organic acids and derivatives	Carboxylic acids and derivatives	Amino acids, peptides, and analogues	-	4.71902	0.000204568	1.85324	up	4.50287e+07	3.47956e+08	1.51587e+08	2.20876e+07	8.1417e+07	2.58708e+08	5.70377e+07	1.39628e+08	1.01034e+06	2.37689e+06	85407.1	1.40345e+07	1.46854e+06	7.87184e+06	9.00899e+06	6.04064e+06
gamma-Glutamyl-methionine	C10H18N2O5S	Organic acids and derivatives	Carboxylic acids and derivatives	Amino acids, peptides, and analogues	-	2.69015	0.0002081	1.80005	up	2.92089e+08	1.82104e+09	1.15302e+09	4.1553e+08	4.2128e+08	1.9187e+09	9.37595e+08	1.36034e+09	5.25737e+07	2.34478e+08	3.21631e+07	4.1687e+08	1.21137e+08	1.66912e+08	1.56205e+08	1.08764e+08
THTC	C5H8O2S	Organoheterocyclic compounds	Thiolanes	-	C11074	1.25582	0.000208125	1.86467	up	2.44465e+09	4.45953e+09	5.61333e+09	3.64598e+09	8.27046e+09	5.82045e+09	6.62702e+09	5.48237e+09	2.10574e+09	1.89195e+09	1.77845e+09	2.87734e+09	1.91331e+09	2.93018e+09	1.76778e+09	2.47536e+09
Tetraethylene glycol monododecyl ether	C20H42O5	Organic oxygen compounds	Organooxygen compounds	Ethers	-	-1.69335	0.000209621	1.90719	down	2.70633e+07	3.88534e+07	7.09415e+07	8.60488e+07	9.44302e+07	1.27045e+08	7.12799e+07	1.00443e+08	1.84001e+08	2.79459e+08	1.28073e+08	2.59722e+08	1.22712e+08	2.72546e+08	3.8609e+08	3.59926e+08
L-Methionine	C5H11NO2S	Organic acids and derivatives	Carboxylic acids and derivatives	Amino acids, peptides, and analogues	C00073	1.18802	0.000210055	1.85721	up	1.30934e+10	2.34219e+10	2.88613e+10	1.93622e+10	4.17953e+10	2.98071e+10	3.43772e+10	2.80788e+10	1.14151e+10	1.02123e+10	9.523e+09	1.52202e+10	1.03161e+10	1.59176e+10	9.67227e+09	1.37549e+10
5-cis,8-cis-3-hydroxytetradecadienoylcarnitine	C21H37NO5	Lipids and lipid-like molecules	Fatty Acyls	Fatty acid esters	-	2.68123	0.000221041	1.818	up	1.16971e+08	9.25675e+07	4.92769e+07	2.90901e+07	3.06479e+07	6.44127e+07	2.98432e+08	7.44721e+07	4.64686e+06	1.90814e+07	6.03817e+06	1.85596e+07	2.56022e+07	1.56374e+07	1.51972e+07	1.30839e+07
6-Hydroxypseudooxynicotine	C10H14N2O2	Organic oxygen compounds	Organooxygen compounds	Carbonyl compounds	C01297	-1.60322	0.000229362	1.84833	down	2.40604e+08	1.31327e+08	8.03422e+07	1.5622e+08	3.16336e+08	1.20435e+08	1.76545e+08	1.20005e+08	7.16367e+08	3.49835e+08	2.1325e+08	6.17354e+08	4.19753e+08	9.44738e+08	3.91598e+08	4.23823e+08
Indole-3-carboxylic acid	C9H7NO2	Organoheterocyclic compounds	Indoles and derivatives	Indolecarboxylic acids and derivatives	C19837	1.60384	0.000243826	1.79175	up	1.21718e+08	4.88932e+08	2.56376e+08	2.80818e+08	2.64313e+08	4.16015e+08	3.12688e+08	3.75527e+08	1.36358e+08	9.25277e+07	4.04214e+07	5.82823e+07	1.7239e+08	6.77249e+07	1.20868e+08	1.39321e+08
5-oxoproline	C5H7NO3	Organic acids and derivatives	Carboxylic acids and derivatives	Amino acids, peptides, and analogues	C01879	0.723959	0.000250878	1.81992	up	2.57101e+09	3.50592e+09	2.48929e+09	2.75536e+09	2.82975e+09	2.60941e+09	3.67247e+09	2.51706e+09	1.51625e+09	1.50028e+09	1.09518e+09	2.0225e+09	2.09848e+09	2.29312e+09	1.82294e+09	1.54612e+09
Sinapic acid 4-O-sulfate	C11H12O8S	Phenylpropanoids and polyketides	Cinnamic acids and derivatives	Hydroxycinnamic acids and derivatives	-	-0.909939	0.000258837	1.81739	down	4.36656e+06	2.47232e+06	2.1799e+06	3.35032e+06	2.77364e+06	2.29502e+06	1.70491e+06	1.89744e+06	4.03864e+06	5.90259e+06	4.18178e+06	6.09048e+06	5.54453e+06	3.59013e+06	4.84087e+06	5.3446e+06
Dodecyl glucoside	C18H36O6	Lipids and lipid-like molecules	Fatty Acyls	Fatty acyl glycosides	-	-1.7604	0.000264517	1.79655	down	1.84984e+08	3.96766e+07	6.64415e+07	1.90891e+08	7.26597e+07	4.64032e+07	9.677e+07	7.94381e+07	6.95651e+08	4.24325e+08	3.2629e+08	1.69177e+08	2.44053e+08	1.84714e+08	2.88707e+08	3.00389e+08
1,1,1,2,2-Pentafluoro-7-phenylheptan-3-one	C13H13F5O	Benzenoids	Benzene and substituted derivatives	-	-	2.78847	0.000273905	1.7863	up	1.12203e+07	7.34759e+07	4.47789e+07	1.60912e+07	1.61045e+07	7.69456e+07	3.87276e+07	5.41772e+07	1.50608e+06	9.09622e+06	972840	1.66772e+07	4.15673e+06	6.22495e+06	5.51695e+06	3.83318e+06
Fospropofol	C13H21O5P	Benzenoids	Benzene and substituted derivatives	Cumenes	-	2.85472	0.000276786	1.86093	up	1.53244e+07	1.77339e+07	1.72364e+07	4.2775e+06	4.98833e+06	1.28124e+07	1.15373e+07	1.87622e+07	682806	2.80971e+06	223931	400439	7.69604e+06	1.036e+06	287135	1.05769e+06
xi-1-(Propylthio)-1-propanethiol	C6H14S2	Organic oxygen compounds	Organooxygen compounds	Ethers	-	1.16488	0.000281765	1.81727	up	7.26668e+08	1.30909e+09	1.63851e+09	1.08272e+09	2.34655e+09	1.67755e+09	1.94005e+09	1.59756e+09	6.32313e+08	5.75521e+08	5.2284e+08	8.60962e+08	5.79804e+08	1.03966e+09	5.29405e+08	7.53651e+08
6-Methyluracil	C5H6N2O2	Organoheterocyclic compounds	Diazines	Pyrimidines and pyrimidine derivatives	-	1.42147	0.000282252	1.77551	up	1.58596e+09	1.59022e+09	2.30085e+09	1.17843e+09	4.6488e+09	2.37321e+09	2.08894e+09	2.70124e+09	6.02099e+08	1.30882e+09	4.45977e+08	1.50842e+09	8.50152e+08	7.85157e+08	7.14111e+08	6.79805e+08
(S)-cis-Amino-5-chloro-4-pentenoic acid	C5H8ClNO2	Organic acids and derivatives	Carboxylic acids and derivatives	Amino acids, peptides, and analogues	-	-3.23126	0.000284725	1.82988	down	128610	384336	1.73687e+06	287982	45452.9	341004	356132	1.2574e+06	6.05461e+06	4.19465e+06	4.463e+06	504285	4.57055e+06	6.52314e+06	8.57686e+06	7.72675e+06
9-Octadecene-1,18-diol	C18H36O2	Lipids and lipid-like molecules	Fatty Acyls	Fatty alcohols	-	-2.18735	0.000286402	1.77295	down	9.07063e+06	1.87279e+06	1.86626e+06	7.54636e+06	5.90015e+06	3.64215e+06	8.20371e+06	3.11793e+06	3.32707e+07	2.27739e+07	3.21149e+07	6.39939e+06	1.07099e+07	3.18574e+07	1.48342e+07	3.57841e+07
Methyl haplodesertoate	C19H30O3	Lipids and lipid-like molecules	Prenol lipids	Sesquiterpenoids	-	-1.80003	0.000289069	1.78965	down	1.26127e+08	2.88024e+07	2.6349e+07	6.14329e+07	4.1973e+07	5.67712e+07	4.27779e+07	4.58084e+07	1.34066e+08	2.78505e+08	3.44048e+08	6.4217e+07	1.38935e+08	1.11846e+08	1.90097e+08	2.35809e+08
Cyperusol D	C15H24O3	Lipids and lipid-like molecules	Prenol lipids	Sesquiterpenoids	-	1.70735	0.000292993	1.79724	up	5.72428e+08	3.52506e+08	1.99408e+08	2.3924e+08	8.20423e+08	3.6897e+08	5.07959e+08	2.00282e+08	7.93998e+07	9.47203e+07	6.3225e+07	2.26956e+08	1.51831e+08	8.81959e+07	1.47642e+08	1.46689e+08
(Z)-2-methylureidoacrylate peracid	C5H8N2O4	Organic acids and derivatives	Carboxylic acids and derivatives	Peroxycarboxylic acids and derivatives	C20232	2.0064	0.000303612	1.80685	up	8.26868e+07	3.21203e+08	1.17026e+08	1.49989e+08	1.61858e+08	1.44776e+08	2.63096e+08	1.05677e+08	2.26003e+07	2.34683e+07	1.20222e+07	4.37457e+07	8.92992e+07	6.00839e+07	1.75813e+07	6.62869e+07
N-Palmitoyl Threonine	C20H39NO4	Organic acids and derivatives	Carboxylic acids and derivatives	Amino acids, peptides, and analogues	-	-1.11122	0.000320529	1.77669	down	7.7853e+07	7.78986e+07	4.02322e+07	7.47244e+07	8.36319e+07	7.16823e+07	6.73554e+07	1.13206e+08	1.50552e+08	2.10999e+08	1.81699e+08	1.32948e+08	8.72391e+07	1.56901e+08	1.24178e+08	2.65875e+08
4,7-dioxooctanoic acid	C8H12O4	Organic acids and derivatives	Keto acids and derivatives	Medium-chain keto acids and derivatives	-	-1.10212	0.000328769	1.80793	down	7.58724e+06	6.56255e+06	6.21974e+06	3.78236e+06	2.43599e+06	5.06788e+06	6.49704e+06	4.86623e+06	1.07859e+07	1.71855e+07	8.64496e+06	7.24695e+06	1.37513e+07	1.29114e+07	1.03847e+07	1.14384e+07
Valylhistidine	C11H18N4O3	Organic acids and derivatives	Carboxylic acids and derivatives	Amino acids, peptides, and analogues	-	2.61136	0.000334042	1.76649	up	1.56442e+06	4.17945e+06	1.19291e+07	3.77711e+06	1.51261e+07	9.36815e+06	7.82147e+06	7.98099e+06	1.77222e+06	1.17943e+06	370616	2.2206e+06	1.27509e+06	259200	572686	2.45473e+06
Erythramide	C19H24N2O3	Alkaloids and derivatives	Erythrina alkaloids	Erythrinanes	-	2.21476	0.000334668	1.81579	up	1.78011e+07	1.70153e+07	3.39518e+07	5.12275e+07	3.13889e+07	9.26555e+06	2.29699e+07	1.47047e+07	7.24923e+06	1.40179e+06	1.76469e+06	2.00125e+06	1.47888e+07	5.3784e+06	4.55721e+06	5.58225e+06
Prochloraz BTS40348	C11H14Cl3NO	Benzenoids	Phenol ethers	-	-	1.96829	0.000338055	1.88329	up	9.88067e+07	1.79262e+08	3.47986e+07	4.15208e+07	2.8728e+07	7.16871e+07	5.69468e+07	4.64663e+07	2.67426e+07	2.45554e+07	1.15288e+07	9.98697e+06	2.11376e+07	1.43939e+07	1.89204e+07	1.53899e+07
(10E,15Z)-9,12,13-Trihydroxyoctadeca-10,15-dienoylcarnitine	C25H45NO7	Lipids and lipid-like molecules	Fatty Acyls	Fatty acid esters	-	2.55288	0.000341999	1.87615	up	2.4008e+08	1.70655e+08	5.87244e+07	4.0318e+07	4.65227e+07	1.01292e+08	3.08711e+08	1.01124e+08	1.3712e+07	2.48561e+07	1.26134e+07	2.14527e+07	3.52628e+07	2.81331e+07	2.20494e+07	2.38259e+07
2-palmitoleoyl-glycerol	C19H36O4	Lipids and lipid-like molecules	Glycerolipids	Monoradylglycerols	-	-1.08552	0.000349325	1.80391	down	5.37176e+07	4.2343e+07	3.6381e+07	1.10399e+08	5.13343e+07	2.99003e+07	5.67105e+07	5.69784e+07	1.2728e+08	1.46276e+08	1.11463e+08	7.13353e+07	1.12377e+08	1.0904e+08	1.03864e+08	1.4736e+08
Glabrescione A	C22H18O6	Phenylpropanoids and polyketides	Isoflavonoids	Isoflavans	-	2.96569	0.000351428	1.76673	up	1.3575e+06	1.36422e+06	1.69763e+06	953414	1.30747e+06	1.18209e+07	4.65069e+06	2.48846e+06	768818	261889	205261	360058	401018	347034	867819	70278
9,10-Epoxy-13-hydroxy-11-octadecenoate	C18H32O4	Organic acids and derivatives	Hydroxy acids and derivatives	Medium-chain hydroxy acids and derivatives	C14834	-0.837165	0.000353071	1.84472	down	7.30039e+09	4.94446e+09	3.17664e+09	7.08137e+09	5.33306e+09	6.80556e+09	4.98339e+09	7.47982e+09	8.48195e+09	1.1312e+10	1.26589e+10	1.05977e+10	9.2208e+09	9.60032e+09	1.15577e+10	1.07247e+10
Loline	C8H14N2O	Alkaloids and derivatives	Loline alkaloids and derivatives	-	-	-1.7321	0.0003546	1.77665	down	9.70487e+07	3.06186e+07	2.07466e+07	7.13809e+07	1.42606e+07	3.00166e+07	2.85973e+07	2.95618e+07	9.74725e+07	1.82737e+08	4.63461e+07	1.70281e+08	1.54164e+08	1.29622e+08	1.6954e+08	1.20325e+08
Nicotianamine	C12H21N3O6	Organic acids and derivatives	Carboxylic acids and derivatives	Amino acids, peptides, and analogues	C05324	1.07729	0.000357486	1.78272	up	4.29901e+07	3.40887e+07	2.85051e+07	2.6292e+07	2.47804e+07	4.15568e+07	5.88203e+07	3.06256e+07	2.63721e+07	1.69362e+07	1.42294e+07	1.45253e+07	1.60228e+07	1.94365e+07	8.12157e+06	2.06826e+07
Alanylhydroxyproline	C8H14N2O4	Organic acids and derivatives	Carboxylic acids and derivatives	Amino acids, peptides, and analogues	-	2.14347	0.000362744	1.86113	up	1.31779e+09	2.76617e+09	1.41308e+09	1.66356e+09	1.52751e+09	1.68272e+09	3.00109e+09	1.37777e+09	1.94279e+08	1.74427e+08	1.05264e+08	5.86817e+08	9.39212e+08	5.83576e+08	1.54991e+08	5.99801e+08
Kadlongilactone B	C30H36O6	Organoheterocyclic compounds	Naphthopyrans	Naphthopyranones	-	2.88186	0.000390729	1.8234	up	4.46071e+06	7.15621e+06	1.5361e+07	4.01381e+06	1.98033e+06	5.52044e+06	8.75894e+06	1.12343e+07	1.47067e+06	1.84404e+06	211212	205886	1.61987e+06	634298	1.80996e+06	138643
Indole-3-propionic acid	C11H11NO2	Organoheterocyclic compounds	Indoles and derivatives	Indolyl carboxylic acids and derivatives	C22236	1.54501	0.000406668	1.76529	up	6.70193e+06	1.53959e+07	2.35507e+07	9.56255e+06	1.38027e+07	1.15315e+07	1.97318e+07	1.17198e+07	1.11422e+07	5.52669e+06	3.35337e+06	3.21948e+06	3.69138e+06	5.92777e+06	1.69072e+06	3.82909e+06
Sorbitan laurate	C18H34O6	Lipids and lipid-like molecules	Fatty Acyls	Fatty acid esters	-	-1.58941	0.000407405	1.7645	down	8.03213e+08	2.35111e+08	2.74056e+08	7.36664e+08	1.78878e+08	2.38441e+08	2.50329e+08	3.16742e+08	1.63926e+09	1.24271e+09	1.12068e+09	5.76861e+08	2.03161e+09	6.01403e+08	9.43802e+08	9.72086e+08
1-(R)-Phenylethyl beta-D-glucopyranoside	C14H20O6	Organic oxygen compounds	Organooxygen compounds	Carbohydrates and carbohydrate conjugates	-	3.04538	0.000408231	1.76498	up	9.05002e+06	7.20565e+06	2.50494e+06	969081	1.18162e+06	3.67182e+06	1.47152e+07	4.1724e+06	320924	983177	214506	560570	1.97544e+06	557173	189460	464344
Alpha-N-Phenylacetyl-L-glutamine	C13H16N2O4	Organic acids and derivatives	Carboxylic acids and derivatives	Amino acids, peptides, and analogues	C04148	0.719935	0.000417923	1.81814	up	2.31702e+07	2.11649e+07	2.58913e+07	1.92541e+07	1.98337e+07	1.41563e+07	2.37576e+07	2.66906e+07	1.69784e+07	1.72989e+07	1.43327e+07	8.76943e+06	1.2081e+07	1.3553e+07	1.03326e+07	1.22445e+07
Norecasantalol	C11H18O	Lipids and lipid-like molecules	Prenol lipids	Monoterpenoids	-	-0.8748	0.000418425	1.74371	down	2.12172e+08	1.34568e+08	1.39745e+08	1.98827e+08	2.76913e+08	2.00044e+08	1.32198e+08	1.55634e+08	3.59281e+08	4.14747e+08	4.45263e+08	2.03391e+08	3.31666e+08	2.4162e+08	3.0381e+08	3.59348e+08
Convolidine	C15H19NO4	Benzenoids	Benzene and substituted derivatives	Benzoic acids and derivatives	-	2.98451	0.000420195	1.7654	up	1.31577e+06	6.49279e+06	2.15345e+07	5.94996e+06	1.0219e+07	3.02302e+07	1.28053e+07	9.67163e+06	2.66879e+06	3.25699e+06	511632	947641	989266	767559	847041	2.42103e+06
N2,N6-Diacetyllysine	C10H18N2O4	Organic acids and derivatives	Carboxylic acids and derivatives	Amino acids, peptides, and analogues	-	1.1077	0.000421759	1.78212	up	6.14837e+07	7.53097e+07	5.5866e+07	3.92931e+07	2.74104e+07	4.62242e+07	3.21713e+07	5.21747e+07	1.60728e+07	1.88614e+07	1.59444e+07	2.48704e+07	2.16793e+07	3.64099e+07	3.20181e+07	1.5085e+07
Acetophenone, 4'-hydroxy-3'-methoxy-2-(2-piperidyl)-	C14H19NO3	Organic oxygen compounds	Organooxygen compounds	Carbonyl compounds	-	1.16703	0.000427879	1.86822	up	5.49962e+07	4.58813e+07	4.91986e+07	4.92775e+07	7.29067e+07	6.90071e+07	5.91715e+07	3.35727e+07	4.07288e+07	3.48354e+07	1.91557e+07	1.30289e+07	1.9113e+07	1.27621e+07	2.87186e+07	2.49389e+07
Betaenone F	C23H38O6	Organic oxygen compounds	Organooxygen compounds	Carbonyl compounds	-	2.71365	0.000429863	1.85363	up	8.31286e+07	5.38543e+07	2.51054e+07	1.63828e+07	1.09671e+07	3.66134e+07	1.34727e+08	3.60901e+07	4.83215e+06	1.04206e+07	4.08627e+06	6.26845e+06	1.35049e+07	7.10469e+06	5.74535e+06	8.53783e+06
Gallicynoic acid F	C18H32O6	Lipids and lipid-like molecules	Fatty Acyls	Fatty acids and conjugates	-	-1.07642	0.000438303	1.83227	down	2.24135e+09	9.32348e+08	9.32004e+08	2.15602e+09	9.35242e+08	8.5433e+08	9.64831e+08	1.44841e+09	2.66981e+09	2.92931e+09	3.39227e+09	2.40638e+09	3.65371e+09	2.2657e+09	2.28863e+09	2.46175e+09
Cysteinyl-Leucine	C9H18N2O3S	Organic acids and derivatives	Carboxylic acids and derivatives	Amino acids, peptides, and analogues	-	3.15525	0.000446053	1.74819	up	1.22275e+06	1.28416e+07	8.20826e+06	1.87674e+06	3.18833e+06	1.40824e+07	6.11865e+06	9.09678e+06	829285	1.32814e+06	773769	2.1665e+06	107094	444520	602921	104935
N-Carbamoyl-DL-aspartic acid	C5H8N2O5	Organic acids and derivatives	Carboxylic acids and derivatives	Amino acids, peptides, and analogues	-	2.16528	0.000449251	1.82343	up	1.01615e+07	3.1293e+07	1.28632e+07	1.25777e+07	1.7979e+07	1.87835e+07	2.44725e+07	1.28014e+07	1.9403e+06	1.93555e+06	642632	4.58006e+06	7.26037e+06	5.84934e+06	2.25301e+06	6.95782e+06
5-Methyl-7-methoxyisoflavone	C17H14O3	Phenylpropanoids and polyketides	Isoflavonoids	O-methylated isoflavonoids	-	2.70195	0.000450735	1.7727	up	1.64169e+06	7.5647e+06	1.24327e+07	4.5842e+06	5.60995e+06	1.00275e+07	9.52347e+06	1.19756e+07	366760	2.0511e+06	896695	2.60292e+06	224989	1.21144e+06	189377	2.19419e+06
3-Methyloxindole	C9H9NO	Organoheterocyclic compounds	Indoles and derivatives	Indolines	C02366	-1.81627	0.000451367	1.75139	down	1.69581e+09	4.17099e+08	1.93735e+08	3.79457e+08	4.64901e+08	4.5405e+08	4.46199e+08	2.24993e+08	1.74587e+09	3.21765e+09	2.21835e+09	9.35435e+08	6.29791e+08	1.67592e+09	2.5906e+09	2.04603e+09
Pyrenocine E	C12H16O5	Organic oxygen compounds	Organooxygen compounds	Carbonyl compounds	-	3.02269	0.000469841	1.78142	up	8.78322e+06	7.40446e+06	2.25816e+06	2.14788e+06	1.36635e+06	3.85748e+06	2.34693e+07	4.03285e+06	533771	1.35851e+06	967368	652938	1.74135e+06	707472	192073	407470
1-(4-O-beta-D-glucopyranosyl-3-methoxyphenyl)-3,5-dihydroxydecane	C25H42O7	Organic oxygen compounds	Organooxygen compounds	Carbohydrates and carbohydrate conjugates	-	2.69845	0.000480008	1.83831	up	9.72089e+07	6.22774e+07	2.64774e+07	1.52112e+07	1.25309e+07	3.8466e+07	1.31508e+08	4.04715e+07	4.32508e+06	1.05328e+07	4.16247e+06	8.2461e+06	1.3785e+07	8.35982e+06	7.34949e+06	8.5832e+06
Broussonetine F	C18H35NO6	Organoheterocyclic compounds	Pyrrolidines	-	-	-1.26745	0.000481641	1.84984	down	1.13106e+08	4.22898e+07	3.31142e+07	8.38075e+07	3.44778e+07	4.49827e+07	3.75682e+07	8.68356e+07	1.26437e+08	1.71897e+08	1.69861e+08	9.82111e+07	1.44389e+08	1.27658e+08	1.53654e+08	1.54228e+08
Hydroxyprolyl-Arginine	C11H21N5O4	Organic acids and derivatives	Carboxylic acids and derivatives	Amino acids, peptides, and analogues	-	2.02634	0.000488184	1.73903	up	2.00334e+07	1.16475e+07	1.72772e+07	1.17162e+07	6.72223e+07	4.7258e+07	3.31183e+07	3.80041e+07	5.30981e+06	4.39606e+06	1.09636e+07	1.85014e+07	4.26253e+06	8.33921e+06	3.91062e+06	4.77228e+06
(R)-N-formyl-beta-hydroxy-L-kynurenine	C11H12N2O5	Organic oxygen compounds	Organooxygen compounds	Carbonyl compounds	-	1.8243	0.000490447	1.81431	up	4.36713e+07	4.10038e+07	4.55564e+07	4.15878e+07	9.8322e+06	2.24365e+07	7.01096e+07	2.45739e+07	1.21363e+07	8.29558e+06	8.15416e+06	6.86229e+06	1.30903e+07	2.05851e+07	7.77253e+06	7.47045e+06
Evodiamine	C19H17N3O	Organoheterocyclic compounds	Indoles and derivatives	Pyridoindoles	C09187	3.52965	0.000491925	1.81666	up	1.25025e+07	9.02616e+07	3.12788e+07	4.00368e+07	2.70357e+07	7.56469e+07	4.14247e+07	8.2268e+07	184291	486505	1.72004e+06	6.386e+06	1.00342e+07	8.61892e+06	989159	6.25644e+06
Fenoksan	C17H26O3	Phenylpropanoids and polyketides	Phenylpropanoic acids	-	-	2.83686	0.000492676	1.79129	up	1.59732e+08	2.21739e+08	1.62156e+08	5.27225e+07	2.99618e+07	1.03956e+08	5.46792e+08	1.24792e+08	1.12354e+07	4.11688e+07	1.13652e+07	3.29488e+07	3.75708e+07	2.17669e+07	2.23585e+07	1.77956e+07
2alpha,3alpha-(Difluoromethylene)-5alpha-androstan-17beta-ol acetate	C22H32F2O2	Lipids and lipid-like molecules	Steroids and steroid derivatives	Steroid esters	C15322	-1.10293	0.00050495	1.85358	down	1.53684e+09	7.06004e+08	4.27937e+08	1.14234e+09	5.68302e+08	1.04851e+09	9.08704e+08	9.74012e+08	2.07439e+09	2.07407e+09	2.0879e+09	1.49807e+09	1.65879e+09	1.93795e+09	2.1696e+09	2.20607e+09
3,4-Bis(trifluoromethyl)-1H-pyrazole	C5H2F6N2	Organoheterocyclic compounds	Azoles	Pyrazoles	-	0.744556	0.000508295	1.77753	up	1.50256e+07	2.40205e+07	1.48013e+07	1.40429e+07	1.0668e+07	1.44633e+07	1.58464e+07	1.31919e+07	1.04042e+07	1.11782e+07	1.10686e+07	7.49125e+06	1.01515e+07	9.07952e+06	7.62085e+06	5.8575e+06
surugapyrrole B	C8H10N2O4	Organic acids and derivatives	Carboxylic acids and derivatives	Amino acids, peptides, and analogues	-	-2.20157	0.000512613	1.77573	down	3.54777e+06	3.57076e+06	3.44482e+06	3.72366e+06	1.40486e+06	2.31333e+06	4.02083e+06	6.25192e+06	2.74897e+07	1.52262e+07	1.24237e+07	2.6102e+06	1.31851e+07	1.71073e+07	2.53652e+07	1.66654e+07
INDOLE-2-CARBOXYLIC ACID	C9H7NO2	Organoheterocyclic compounds	Indoles and derivatives	Indolecarboxylic acids and derivatives	-	1.52869	0.000513223	1.76801	up	1.10735e+08	2.43132e+08	2.43266e+08	1.8846e+08	1.20627e+08	1.92926e+08	1.3432e+08	9.4574e+07	3.58025e+07	3.80392e+07	2.19802e+07	3.75113e+07	1.39723e+08	9.66728e+07	5.05551e+07	4.0003e+07
Adipamide	C6H12N2O2	Lipids and lipid-like molecules	Fatty Acyls	Fatty amides	-	1.90266	0.000514067	1.77826	up	1.11156e+07	2.77385e+07	1.08342e+07	1.25018e+07	8.60714e+06	9.9537e+06	2.0709e+07	8.85365e+06	1.95768e+06	1.43537e+06	991038	5.13519e+06	7.64237e+06	5.04622e+06	2.10287e+06	5.19261e+06
[1-(3,5-dihydroxyphenyl)-12-hydroxytridecan-2-yl] acetate	C21H34O5	Lipids and lipid-like molecules	Fatty Acyls	Fatty alcohols	-	2.70603	0.000521822	1.77813	up	1.34151e+08	1.03226e+08	4.97532e+07	3.23275e+07	2.70128e+07	7.05599e+07	3.67912e+08	7.69624e+07	7.85661e+06	2.38945e+07	6.27073e+06	1.6579e+07	2.98674e+07	1.87088e+07	1.55125e+07	1.33988e+07
Leu-Asp-Gly	C12H21N3O6	Organic acids and derivatives	Carboxylic acids and derivatives	Amino acids, peptides, and analogues	-	1.71605	0.000523759	1.75	up	9.85902e+07	1.40031e+08	6.89151e+07	7.04057e+07	8.25946e+07	1.16185e+08	2.43834e+08	7.22585e+07	4.08672e+07	1.01634e+07	2.22549e+07	3.10451e+07	4.83326e+07	6.88728e+07	1.51287e+07	3.50899e+07
Norvaline	C5H11NO2	Organic acids and derivatives	Carboxylic acids and derivatives	Amino acids, peptides, and analogues	C01799	1.46515	0.000526947	1.73054	up	1.34482e+09	1.32876e+09	2.07059e+09	1.12981e+09	4.50269e+09	2.04781e+09	2.33992e+09	1.55733e+09	8.21e+08	5.66625e+08	8.53046e+08	7.40598e+08	4.31203e+08	5.05219e+08	3.58865e+08	1.63515e+09
3-Vinyl-4H-1,2-dithiin	C6H8S2	Organosulfur compounds	Organic disulfides	-	-	-4.42233	0.000530299	1.79156	down	153837	39310.2	48289.9	36115	595.946	57760.7	61410.2	236503	2.28419e+06	1.44587e+06	1.49016e+06	139966	1.44279e+06	2.31382e+06	1.79634e+06	2.6769e+06
N(6)-(Octanoyl)lysine	C14H28N2O3	Organic acids and derivatives	Carboxylic acids and derivatives	Amino acids, peptides, and analogues	-	2.05968	0.00057607	1.71774	up	1.99107e+06	8.02139e+06	7.34411e+06	5.5261e+06	1.82753e+07	5.93808e+06	5.65409e+06	1.19138e+07	1.37064e+06	1.18087e+06	3.80351e+06	1.63104e+06	1.90626e+06	2.1695e+06	492141	2.95691e+06
Linderalactone	C15H16O3	Organoheterocyclic compounds	Dihydrofurans	Furanones	C17425	2.12194	0.00057867	1.74077	up	2.79523e+06	5.49436e+06	1.05617e+07	3.75423e+06	1.12476e+06	5.19335e+06	3.46312e+06	2.55541e+06	1.46568e+06	2.97208e+06	575769	423064	798265	937033	279853	575779
Hydroxyprolylhydroxyproline	C10H16N2O5	Organic acids and derivatives	Carboxylic acids and derivatives	Amino acids, peptides, and analogues	-	1.31312	0.00058395	1.72031	up	2.19169e+08	4.67316e+08	3.33699e+08	1.28988e+08	3.90113e+08	1.98513e+08	2.33571e+08	2.05104e+08	7.78523e+07	6.00297e+07	7.55312e+07	1.04707e+08	2.11083e+08	1.36969e+08	8.27235e+07	1.27027e+08
ETHANOLAMINE PHOSPHATE	C2H8NO4P	Organic acids and derivatives	Organic phosphoric acids and derivatives	Phosphate esters	C00346	1.72375	0.000587467	1.72166	up	1.43819e+07	1.16606e+07	2.18239e+07	9.02084e+06	2.58054e+07	4.27493e+07	3.54714e+07	3.26783e+07	1.18423e+07	3.47975e+06	1.22661e+07	9.72161e+06	4.76305e+06	7.37621e+06	4.53403e+06	4.62874e+06
8-Gingerol	C19H30O4	Benzenoids	Phenols	Methoxyphenols	C17495	3.34018	0.000610436	1.71973	up	5.77235e+07	6.68372e+07	3.51234e+07	1.85882e+07	9.68046e+06	3.41693e+07	2.73798e+08	4.12956e+07	1.09707e+06	1.06094e+07	998541	7.47981e+06	1.5e+07	5.79669e+06	6.46358e+06	5.60124e+06
L-Arginine	C6H14N4O2	Organic acids and derivatives	Carboxylic acids and derivatives	Amino acids, peptides, and analogues	C00062	1.69066	0.000620495	1.78469	up	4.65411e+07	9.89968e+07	1.31137e+08	9.39868e+07	2.74366e+08	1.8923e+08	2.17486e+08	1.62095e+08	7.53302e+07	4.39176e+07	3.9025e+07	4.09568e+07	3.78119e+07	5.43628e+07	3.00963e+07	5.45282e+07
1-(1-Pyrrolidinyl)-2-butanone	C8H15NO	Organoheterocyclic compounds	Pyrrolidines	N-alkylpyrrolidines	-	-1.88246	0.000633577	1.77193	down	6.86474e+08	1.74608e+08	1.04911e+08	5.06038e+08	7.11878e+07	1.14798e+08	1.24844e+08	2.75671e+08	1.14799e+09	1.38061e+09	3.87669e+08	1.10522e+09	5.57532e+08	8.52879e+08	1.13687e+09	1.02112e+09
Hormodirene	C11H16	Hydrocarbons	Unsaturated hydrocarbons	Olefins	-	-1.61217	0.000639105	1.7242	down	5.8736e+08	2.19842e+08	1.96221e+08	3.74977e+08	5.09774e+08	3.59871e+08	4.56899e+08	2.44521e+08	7.245e+08	1.56073e+09	2.35249e+09	4.51486e+08	1.1881e+09	5.73759e+08	1.04154e+09	1.12425e+09
N-Acetylglutamine	C7H12N2O4	Organic acids and derivatives	Carboxylic acids and derivatives	Amino acids, peptides, and analogues	D07063	1.64669	0.000641181	1.77284	up	1.16632e+08	5.10661e+07	9.20975e+07	6.20115e+07	3.09452e+07	9.25308e+07	4.82145e+07	8.05034e+07	1.66973e+07	3.5461e+07	5.16215e+06	2.66207e+07	1.92662e+07	2.21475e+07	3.01032e+07	2.78615e+07
Panthenol	C9H19NO4	Lipids and lipid-like molecules	Fatty Acyls	Fatty amides	C05944	-0.870332	0.000642801	1.72549	down	4.39689e+08	3.24175e+08	1.88966e+08	5.241e+08	2.66914e+08	3.16008e+08	2.61543e+08	3.20055e+08	3.71713e+08	5.73884e+08	6.51299e+08	4.66142e+08	7.74631e+08	6.16209e+08	7.04995e+08	6.6992e+08
Vitamin B5	C9H17NO5	Organic oxygen compounds	Organooxygen compounds	Alcohols and polyols	C00864	0.720134	0.000643848	1.76255	up	8.75213e+09	8.56301e+09	6.25011e+09	5.85447e+09	4.19333e+09	7.33743e+09	7.22271e+09	5.66883e+09	3.25341e+09	4.13993e+09	3.97487e+09	5.1645e+09	3.60272e+09	5.4878e+09	3.97918e+09	3.08192e+09
3-(2-Hydroxyphenyl)propanoic acid	C9H10O3	Phenylpropanoids and polyketides	Phenylpropanoic acids	-	C01198	0.887734	0.00064874	1.70765	up	3.68495e+08	6.31293e+08	8.25746e+08	9.43071e+08	6.83334e+08	7.65356e+08	8.1518e+08	7.48913e+08	3.34555e+08	2.62066e+08	3.85094e+08	5.1526e+08	3.4082e+08	4.3278e+08	2.76875e+08	5.77173e+08
11-Copaen-4-ol	C15H24O	Lipids and lipid-like molecules	Prenol lipids	Sesquiterpenoids	-	3.13361	0.000652695	1.75351	up	6.79687e+07	6.84772e+07	5.16534e+07	2.18571e+07	1.03513e+07	4.03129e+07	3.04344e+08	4.84577e+07	3.4639e+06	1.4741e+07	2.88584e+06	1.07543e+07	1.56251e+07	7.89213e+06	7.61643e+06	6.91662e+06
1-Pyrrolidineethanol	C6H13NO	Organoheterocyclic compounds	Pyrrolidines	N-alkylpyrrolidines	-	-1.90396	0.000658031	1.80848	down	2.41292e+08	5.54333e+07	3.93507e+07	1.27569e+08	1.64363e+07	3.06223e+07	5.46231e+07	4.5071e+07	4.78607e+08	3.5323e+08	1.91327e+08	2.12878e+08	2.0868e+08	2.64155e+08	2.11228e+08	3.6424e+08
alpha-(4-hydroxyphenyl)-N-tert-butylnitrone	C11H15NO2	Organic oxygen compounds	Organooxygen compounds	Carbonyl compounds	-	1.29664	0.00066297	1.71949	up	1.64181e+08	8.36331e+07	1.95592e+08	8.92047e+07	2.02554e+08	8.77223e+07	2.08428e+08	9.29318e+07	9.56476e+07	4.46973e+07	3.90867e+07	3.35822e+07	8.56717e+07	4.90212e+07	3.81885e+07	7.17564e+07
Riboflavin monophosphate	C17H21N4O9P	Nucleosides, nucleotides, and analogues	Flavin nucleotides	-	-	1.02422	0.00068155	1.70535	up	8.02788e+06	8.58744e+06	1.47383e+07	6.54608e+06	7.8342e+06	1.44208e+07	6.21058e+06	7.9897e+06	3.83949e+06	4.88468e+06	2.64475e+06	7.51792e+06	4.03443e+06	3.36517e+06	5.83115e+06	4.44101e+06
4-guanidinobutanoate	C5H11N3O2	Organic acids and derivatives	Carboxylic acids and derivatives	Amino acids, peptides, and analogues	C01035	1.59642	0.000688266	1.70478	up	7.04519e+08	7.01742e+08	4.3696e+08	5.53138e+08	1.82142e+09	7.10653e+08	7.10755e+08	3.48744e+08	2.70646e+08	2.18457e+08	6.96312e+07	2.86783e+08	2.21111e+08	3.45223e+08	2.67221e+08	3.01111e+08
2-Pyrroloylglycine	C7H8N2O3	Organic acids and derivatives	Carboxylic acids and derivatives	Amino acids, peptides, and analogues	-	-2.01265	0.000694324	1.73924	down	8.77221e+06	9.20569e+06	6.3075e+06	9.29923e+06	3.29337e+06	5.99896e+06	1.08203e+07	1.41904e+07	4.66134e+07	2.7704e+07	2.54328e+07	6.02115e+06	2.89768e+07	4.46e+07	4.92333e+07	4.53606e+07
9-methanesulfinylnonanoic acid	C10H20O3S	Lipids and lipid-like molecules	Fatty Acyls	Fatty acids and conjugates	-	0.731365	0.000700976	1.75431	up	8.44253e+08	8.31711e+08	5.8897e+08	5.4949e+08	4.02056e+08	7.11261e+08	6.94992e+08	5.45055e+08	3.09005e+08	3.94192e+08	3.84436e+08	4.99361e+08	3.37503e+08	5.21166e+08	3.76498e+08	2.90573e+08
Heptaethylene glycol monododecyl ether	C26H54O8	Organic oxygen compounds	Organooxygen compounds	Ethers	-	-2.05861	0.000706085	1.8098	down	8.53075e+06	1.00709e+07	1.94294e+07	3.17766e+07	1.86411e+07	6.50504e+07	1.64864e+07	2.38457e+07	3.95753e+07	6.51556e+07	4.26646e+07	2.71823e+08	6.9137e+07	9.88963e+07	1.6056e+08	5.96611e+07
Chlorothalonil-4-hydroxy	C8HCl3N2O	Benzenoids	Benzene and substituted derivatives	Benzonitriles	-	1.94079	0.000716061	1.81529	up	2.08471e+08	1.90355e+08	1.07991e+08	4.55676e+07	5.47354e+07	1.27121e+08	5.94866e+07	1.24001e+08	3.47265e+07	5.73171e+07	4.02643e+07	1.8541e+07	3.31281e+07	5.99962e+06	2.24757e+07	2.65914e+07
(-)-Indolactam-V	C17H23N3O2	Organic acids and derivatives	Carboxylic acids and derivatives	Amino acids, peptides, and analogues	-	2.44659	0.000718348	1.72522	up	5.11836e+06	4.24004e+07	5.5597e+07	2.62496e+07	2.76722e+07	6.226e+07	3.85453e+07	5.8525e+07	4.79171e+06	2.87074e+06	1.40683e+06	9.50751e+06	1.21241e+07	1.37387e+07	5.0243e+06	8.57183e+06
4-Methyl-3-oxoadipate	C7H10O5	Organic acids and derivatives	Keto acids and derivatives	Medium-chain keto acids and derivatives	C18312	-1.18985	0.000720291	1.71204	down	3.55041e+07	1.70453e+07	2.28104e+07	1.96828e+07	8.55043e+06	2.77979e+07	1.62368e+07	1.39217e+07	4.60806e+07	5.10387e+07	5.26226e+07	4.02644e+07	3.22616e+07	3.15109e+07	3.19587e+07	8.28038e+07
5'-Methylthioadenosine	C11H15N5O3S	Nucleosides, nucleotides, and analogues	5'-deoxyribonucleosides	5'-deoxy-5'-thionucleosides	C00170	1.45897	0.000724988	1.71558	up	8.66138e+07	8.21377e+07	6.96809e+07	4.3054e+07	9.02222e+07	1.67785e+08	9.45209e+07	1.29373e+08	1.4577e+07	6.08442e+07	1.40692e+07	5.8222e+07	3.93731e+07	3.41193e+07	2.96981e+07	2.67806e+07
Diphenyl sulfide	C12H10S	Organosulfur compounds	Thioethers	Aryl thioethers	-	1.93668	0.000725384	1.71384	up	7.69996e+07	1.18273e+08	7.27061e+07	4.43177e+07	2.31855e+07	3.74546e+07	1.3375e+08	2.83145e+07	7.80195e+06	1.618e+07	8.81342e+06	3.55733e+07	3.18159e+07	1.14176e+07	1.54569e+07	1.26926e+07
Tranylcypromine	C9H11N	Organic nitrogen compounds	Organonitrogen compounds	Amines	C07155	0.641613	0.000729854	1.7166	up	6.02609e+07	7.21621e+07	6.50635e+07	5.84443e+07	5.3604e+07	4.1228e+07	6.3765e+07	4.78636e+07	4.20652e+07	3.40694e+07	2.69557e+07	3.29671e+07	5.20837e+07	4.65243e+07	3.2876e+07	2.88496e+07
3-(4-Methyl-3-pentenyl)thiophene	C10H14S	Organoheterocyclic compounds	Heteroaromatic compounds	-	-	0.655754	0.000739529	1.7684	up	5.03142e+09	7.60514e+09	1.00227e+10	7.71984e+09	8.50988e+09	1.01682e+10	9.9033e+09	9.31258e+09	4.79176e+09	5.55566e+09	6.04816e+09	6.41528e+09	4.71521e+09	5.57922e+09	4.70461e+09	5.52593e+09
Ala-Hyp-Gly	C10H17N3O5	Organic acids and derivatives	Carboxylic acids and derivatives	Amino acids, peptides, and analogues	-	1.74947	0.000746423	1.76093	up	1.36641e+08	1.56417e+08	7.27425e+07	1.05693e+08	8.5539e+07	1.15895e+08	2.02445e+08	6.5115e+07	2.11957e+07	1.22802e+07	1.68852e+07	2.87879e+07	7.01963e+07	6.9089e+07	1.14194e+07	4.9857e+07
Dictamnoside N	C18H30O8	Organic oxygen compounds	Organooxygen compounds	Carbohydrates and carbohydrate conjugates	-	-0.92273	0.000746699	1.81765	down	8.11454e+07	3.48327e+07	5.09612e+07	9.93132e+07	3.85726e+07	5.66984e+07	5.21551e+07	7.45312e+07	1.29316e+08	1.15413e+08	1.2137e+08	1.13376e+08	1.31666e+08	9.09873e+07	1.19709e+08	1.03661e+08
Hydroxyprolyl-Valine	C10H18N2O4	Organic acids and derivatives	Carboxylic acids and derivatives	Amino acids, peptides, and analogues	-	1.20905	0.000754753	1.74226	up	4.93533e+07	9.71662e+07	5.8143e+07	4.49753e+07	5.03398e+07	4.40028e+07	3.77383e+07	5.30523e+07	1.08258e+07	1.58978e+07	1.57813e+07	3.31098e+07	3.0692e+07	3.83219e+07	2.95681e+07	1.38643e+07
1,2-Anthraquinone	C14H8O2	Benzenoids	Anthracenes	Anthraquinones	-	1.92326	0.000763742	1.72472	up	1.80913e+07	4.05469e+07	3.98374e+07	1.52631e+07	6.13936e+06	1.47552e+07	2.72932e+07	3.84289e+07	5.67554e+06	1.06684e+07	2.85638e+06	7.05063e+06	8.54483e+06	4.80493e+06	9.89606e+06	3.3287e+06
Sulfo jasmonate	C12H18O7S	Lipids and lipid-like molecules	Fatty Acyls	Lineolic acids and derivatives	-	-2.16707	0.000765095	1.70254	down	6.6844e+06	643675	1.19663e+06	1.71031e+06	775960	2.6928e+06	1.3271e+06	725962	2.43426e+07	1.07795e+07	8.67827e+06	5.24042e+06	3.61442e+06	2.41906e+06	7.52689e+06	8.16441e+06
L-Phenylalanine	C9H11NO2	Organic acids and derivatives	Carboxylic acids and derivatives	Amino acids, peptides, and analogues	C00079	0.648404	0.000767029	1.76213	up	5.01446e+10	7.59249e+10	9.87331e+10	7.69014e+10	8.52862e+10	1.01662e+11	9.82957e+10	9.2801e+10	4.79362e+10	5.58623e+10	6.10906e+10	6.40399e+10	4.69762e+10	5.55769e+10	4.70806e+10	5.51072e+10
cephalosporanic acid	C10H11NO5S	-	-	-	-	2.22593	0.000775905	1.73249	up	2.64765e+06	4.69506e+06	7.08988e+06	4.57481e+06	1.15389e+06	6.01343e+06	5.72436e+06	6.14962e+06	143252	672252	958996	1.60957e+06	872770	2.9025e+06	684960	289017
Benzarone	C17H14O3	Organic oxygen compounds	Organooxygen compounds	Carbonyl compounds	C14474	3.19578	0.000776939	1.69749	up	3.3791e+06	4.2338e+07	3.77304e+06	2.7004e+06	1.82514e+07	4.02167e+06	1.40966e+07	6.25393e+06	854897	1.16267e+06	897607	138189	1.08304e+06	2.57481e+06	647574	2.98896e+06
Indole-3-acetylglycine	C12H12N2O3	Organic acids and derivatives	Carboxylic acids and derivatives	Amino acids, peptides, and analogues	-	1.537	0.000779273	1.76102	up	2.08134e+07	5.51276e+07	5.92097e+07	2.30056e+07	7.95467e+07	3.07854e+07	4.00725e+07	2.01907e+07	2.00405e+07	1.4606e+07	9.01749e+06	1.124e+07	1.8574e+07	1.16379e+07	1.37571e+07	1.44155e+07
4-(4-Aminophenyl)-2,2,6,6-tetramethylcyclohex-3-en-1-amine	C16H24N2	Benzenoids	Benzene and substituted derivatives	Aniline and substituted anilines	-	1.89841	0.000796071	1.69474	up	5.36618e+06	3.2053e+07	1.00119e+07	8.55213e+06	1.08531e+07	1.30855e+07	8.21105e+06	2.27026e+07	940419	2.5596e+06	2.6843e+06	6.97266e+06	4.7655e+06	3.22787e+06	6.6369e+06	1.94326e+06
Dinor-PGF2alpha	C18H30O5	Lipids and lipid-like molecules	Fatty Acyls	Eicosanoids	-	-1.1267	0.000811268	1.84955	down	6.85747e+08	3.64243e+08	2.07605e+08	7.50852e+08	2.64538e+08	3.62591e+08	3.61364e+08	5.35364e+08	9.65978e+08	1.00389e+09	9.50495e+08	8.29357e+08	9.05125e+08	8.94129e+08	1.116e+09	1.04809e+09
5-Methyl-3-furanthiol	C5H6OS	Organoheterocyclic compounds	Heteroaromatic compounds	-	-	1.89617	0.000816664	1.71791	up	2.43847e+06	1.03839e+07	1.2002e+07	7.26915e+06	1.7387e+07	1.45486e+07	1.44215e+07	1.30542e+07	1.88375e+06	1.51793e+06	872577	5.92107e+06	2.63629e+06	4.93425e+06	2.6572e+06	4.16029e+06
N-(3-(S)-Hydroxybutyryl)homoserine lactone	C8H13NO4	Organic acids and derivatives	Carboxylic acids and derivatives	Amino acids, peptides, and analogues	C11842	0.879405	0.000830155	1.71525	up	1.98658e+08	1.58737e+08	1.44997e+08	1.86906e+08	1.25832e+08	1.22202e+08	2.80005e+08	1.39403e+08	8.29703e+07	1.353e+08	5.50134e+07	8.81928e+07	1.28856e+08	9.74039e+07	6.95054e+07	8.02697e+07
Vaccaxanthone	C16H12O8	Organoheterocyclic compounds	Benzopyrans	1-benzopyrans	-	2.94987	0.000834867	1.69794	up	7.88787e+06	2.02685e+07	4.18113e+07	9.16031e+06	9.21111e+07	7.11286e+07	5.87338e+07	4.23807e+07	538304	1.33298e+06	3.13132e+06	1.38303e+07	4.00082e+06	9.40427e+06	4.96125e+06	7.25418e+06
Terezine A	C15H18N2O3	Organoheterocyclic compounds	Diazines	Pyrazines	-	1.88819	0.000842406	1.7325	up	4.01662e+06	8.75642e+06	9.61041e+06	5.29969e+06	5.12738e+06	2.74186e+06	8.57593e+06	2.7725e+06	1.15215e+06	1.54257e+06	1.11654e+06	419617	2.9695e+06	2.76297e+06	2.26783e+06	438890
1-(2-Pyridylazo)-2-naphthol	C15H11N3O	Benzenoids	Naphthalenes	Naphthols and derivatives	-	1.47374	0.000843119	1.69099	up	1.68781e+07	4.80998e+07	7.56428e+07	4.175e+07	4.16628e+07	3.87753e+07	3.42157e+07	6.81501e+07	6.09649e+06	1.98018e+07	7.72351e+06	1.51718e+07	3.08108e+07	1.94322e+07	1.59275e+07	1.65157e+07
6-HYDROXYANGOLENSIC ACID METHYL ESTER	C27H34O8	Lipids and lipid-like molecules	Prenol lipids	Triterpenoids	-	0.77955	0.000851021	1.68376	up	2.22239e+07	3.95016e+07	1.98127e+07	2.46804e+07	2.40851e+07	3.0111e+07	3.82099e+07	2.39753e+07	1.68906e+07	1.25846e+07	1.03284e+07	1.6024e+07	2.25525e+07	2.03792e+07	1.76028e+07	1.33132e+07
Nonoxynol-9	C33H60O10	Organic oxygen compounds	Organooxygen compounds	Ethers	-	2.05762	0.000864905	1.82676	up	1.08385e+08	1.43049e+08	6.00207e+07	3.47967e+07	1.87311e+07	6.93569e+07	1.26389e+08	6.89367e+07	1.5066e+07	1.77142e+07	1.25356e+07	2.37109e+07	2.45177e+07	2.18968e+07	1.81426e+07	1.76688e+07
Dimethylsphingosine	C20H37NO4	Organic oxygen compounds	Organooxygen compounds	Alcohols and polyols	-	-0.991831	0.000876591	1.72832	down	1.23549e+08	4.70178e+07	4.68141e+07	1.16708e+08	7.66904e+07	1.00865e+08	9.25618e+07	1.1685e+08	1.67259e+08	1.61855e+08	1.64594e+08	1.59478e+08	1.35605e+08	2.20329e+08	1.50436e+08	2.74414e+08
Rapanone	C19H30O4	Organic oxygen compounds	Organooxygen compounds	Carbonyl compounds	C10399	3.11051	0.000879079	1.724	up	6.34054e+07	5.31175e+07	4.33233e+07	2.00653e+07	9.44993e+06	3.52421e+07	2.98778e+08	4.24931e+07	3.50426e+06	1.51343e+07	2.49072e+06	9.64688e+06	1.51079e+07	6.68681e+06	7.24802e+06	5.69964e+06
Methyl dihydrojasmonate	C13H22O3	Lipids and lipid-like molecules	Fatty Acyls	Lineolic acids and derivatives	-	-1.84607	0.000889435	1.70557	down	1.35333e+09	4.23049e+08	2.01094e+08	5.65583e+08	3.27954e+08	5.82877e+08	4.49005e+08	6.62126e+08	1.19389e+09	3.28836e+09	4.01961e+09	7.41997e+08	1.2104e+09	9.42942e+08	2.15586e+09	2.85912e+09
N-Acetyl-L-carnosine	C11H16N4O4	Organic acids and derivatives	Peptidomimetics	Hybrid peptides	-	1.68799	0.000891552	1.74957	up	2.07715e+07	1.36764e+07	3.38608e+07	2.78123e+07	5.74828e+07	7.3026e+07	4.82166e+07	6.2113e+07	1.49416e+07	8.27257e+06	1.33219e+07	1.76943e+07	1.69238e+07	1.31149e+07	8.41918e+06	1.18903e+07
(1S,3R,4S)-3,4-Dihydroxycyclohexane-1-carboxylate	C7H12O4	Organic oxygen compounds	Organooxygen compounds	Alcohols and polyols	C04687	-1.92365	0.000902271	1.70156	down	9.43275e+07	3.30215e+07	4.28676e+07	5.55609e+07	2.1321e+07	5.45893e+07	4.32636e+07	2.43412e+07	1.66056e+08	1.06626e+08	1.29476e+08	1.3472e+08	5.9025e+08	7.45894e+07	9.87558e+07	1.00559e+08
Altenuisol	C14H10O6	Phenylpropanoids and polyketides	Coumarins and derivatives	-	-	1.90482	0.00091083	1.69699	up	7.97077e+06	2.07381e+07	3.61226e+07	1.77465e+07	3.9134e+07	4.43747e+07	5.30645e+07	3.75421e+07	2.24116e+06	5.08646e+06	4.71593e+06	1.58334e+07	6.18889e+06	1.94275e+07	6.37998e+06	8.67655e+06
1-Nitrosonaphthalene	C10H7NO	Benzenoids	Naphthalenes	-	C14788	1.74667	0.000919222	1.71531	up	5.15638e+07	2.75818e+08	4.18348e+08	2.15037e+08	1.75755e+08	2.18178e+08	3.1202e+08	2.28365e+08	6.00918e+07	3.96547e+07	3.39878e+07	8.34327e+07	7.71178e+07	1.40237e+08	4.3752e+07	8.644e+07
Calycanthine	C22H26N4	Organoheterocyclic compounds	Quinolines and derivatives	Aminoquinolines and derivatives	C10573	-1.54324	0.000919519	1.70667	down	5.05388e+07	1.45812e+07	1.10313e+07	1.79475e+07	1.40333e+07	2.01789e+07	1.4917e+07	1.60058e+07	6.73142e+07	7.49517e+07	1.09932e+08	2.12205e+07	2.72622e+07	4.35862e+07	5.06342e+07	6.91842e+07
Iminoerythrose 4-phosphate	C4H10NO6P	Organic acids and derivatives	Organic phosphoric acids and derivatives	Phosphate esters	C12215	0.857643	0.000921482	1.80537	up	5.15126e+06	4.03709e+06	2.9536e+06	3.55466e+06	4.37432e+06	2.96515e+06	3.94181e+06	1.9087e+06	1.95617e+06	1.86229e+06	2.35632e+06	1.29777e+06	2.58075e+06	2.07979e+06	2.28961e+06	1.51846e+06
Aspartyl-Asparagine	C8H13N3O6	Organic acids and derivatives	Carboxylic acids and derivatives	Amino acids, peptides, and analogues	-	2.8556	0.000930894	1.73428	up	8.83277e+06	1.15139e+07	3.23284e+06	5.57163e+06	6.38343e+06	8.72189e+06	1.678e+07	1.53976e+06	189252	93973.1	154819	514266	2.23841e+06	2.48706e+06	231892	2.73579e+06
n-Phenylformamide	C7H7NO	Benzenoids	Benzene and substituted derivatives	Anilides	-	-1.1474	0.00100889	1.69616	down	1.06177e+08	3.38922e+07	2.57296e+07	2.22044e+07	3.33097e+07	3.38185e+07	3.6193e+07	2.67631e+07	8.04385e+07	1.38296e+08	8.23559e+07	7.01804e+07	5.56551e+07	5.86284e+07	9.92552e+07	1.19798e+08
PA(2:0/20:5(5Z,8Z,11Z,14Z,16E)-OH(18))	C25H39O9P	-	-	-	-	1.73828	0.00102749	1.67706	up	8.61612e+06	1.67867e+07	1.92727e+07	6.50848e+06	4.96423e+06	1.35725e+07	1.72845e+07	1.98751e+07	3.44466e+06	5.3436e+06	1.65898e+06	4.27684e+06	8.45889e+06	2.71883e+06	5.07534e+06	1.05769e+06
Indole-3-carboxaldehyde	C9H7NO	Organoheterocyclic compounds	Indoles and derivatives	Indoles	C08493	1.58758	0.00103071	1.66844	up	7.3507e+08	1.98701e+09	2.24387e+09	2.17681e+09	2.98631e+09	4.10686e+09	3.82846e+09	3.59555e+09	1.2312e+09	7.4204e+08	4.57275e+08	4.0968e+08	1.21573e+09	7.24542e+08	6.12366e+08	1.81406e+09
Lumazine	C6H4N4O2	Organoheterocyclic compounds	Pteridines and derivatives	-	C03212	-2.2219	0.00103204	1.70132	down	9.43274e+06	5.68958e+06	1.57596e+06	1.02151e+07	720032	7.06461e+06	4.40544e+06	5.01556e+06	8.47208e+06	1.73332e+07	1.38191e+07	5.09761e+07	2.32709e+07	3.86715e+07	3.53421e+07	1.79332e+07
Litsenolide C1	C19H34O3	Organoheterocyclic compounds	Lactones	Gamma butyrolactones	-	-1.04518	0.00104479	1.71955	down	1.55206e+08	1.42747e+08	1.01577e+08	2.11735e+08	1.46665e+08	1.65347e+08	1.32956e+08	1.59242e+08	2.55907e+08	6.4794e+08	2.25245e+08	2.97033e+08	2.72329e+08	1.97395e+08	3.772e+08	2.35228e+08
12-O-D-Glucuronoside-13-hydroxyoctadec-9Z-enoate	C24H42O10	Lipids and lipid-like molecules	Saccharolipids	-	-	-2.63042	0.00105957	1.68684	down	2.6634e+07	1.98816e+06	8.11304e+06	2.174e+07	6.82703e+06	1.13554e+07	5.66661e+06	9.94998e+06	3.64225e+07	9.23747e+07	2.051e+08	1.90329e+07	4.2389e+07	1.42763e+07	6.24699e+07	9.92999e+07
Elesclomol	C19H20N4O2S2	Benzenoids	Benzene and substituted derivatives	-	-	2.23097	0.00107568	1.69675	up	1.88647e+07	2.21981e+07	7.51577e+07	1.49417e+07	7.50446e+06	5.15985e+07	5.36503e+07	4.46925e+07	1.58279e+07	8.1524e+06	1.72906e+07	5.88724e+06	2.40127e+06	4.0447e+06	3.89994e+06	3.97374e+06
1,4-Bis(2-ethylhexyl) sulfosuccinate	C20H38O7S	Lipids and lipid-like molecules	Fatty Acyls	Fatty acid esters	C07874	-2.0778	0.00108135	1.72914	down	2.12631e+07	4.27621e+06	1.28343e+06	1.20718e+07	2.46993e+06	6.94018e+06	1.45042e+07	5.08089e+06	2.38333e+07	2.03718e+07	2.858e+07	2.0421e+07	3.92452e+07	4.32861e+07	8.2501e+07	2.83668e+07
1,5-Naphthalenediamine	C10H10N2	Benzenoids	Naphthalenes	-	C19463	-2.70119	0.00108521	1.67165	down	8.18808e+07	1.70969e+07	4.22251e+06	3.46918e+06	3.36395e+06	1.37341e+07	6.65555e+06	8.42694e+06	2.02497e+08	1.55804e+08	2.69979e+08	2.24306e+07	2.09923e+07	3.3592e+07	8.87376e+07	1.08962e+08
Suspensoside B	C18H28O7	Lipids and lipid-like molecules	Fatty Acyls	Fatty acyl glycosides	-	-0.772566	0.00108535	1.67084	down	2.25975e+07	1.32369e+07	2.4722e+07	2.84871e+07	1.92185e+07	1.44886e+07	1.55513e+07	2.00819e+07	2.96484e+07	3.42761e+07	2.39679e+07	2.89926e+07	5.4772e+07	2.98653e+07	3.98569e+07	2.91885e+07
2-Amino-3-phosphonopropionic acid	C3H8NO5P	Organic acids and derivatives	Carboxylic acids and derivatives	Amino acids, peptides, and analogues	C05672	0.885763	0.00109152	1.74593	up	7.02e+06	7.55631e+06	5.78488e+06	5.15497e+06	3.98917e+06	4.88483e+06	5.18221e+06	5.15558e+06	5.28728e+06	1.5638e+06	2.58223e+06	3.12179e+06	3.15139e+06	3.86511e+06	2.42099e+06	2.21423e+06
Heptadecatrienoic acid	C17H28O2	Lipids and lipid-like molecules	Fatty Acyls	Fatty acids and conjugates	C16344	-1.49438	0.00111082	1.7012	down	6.56245e+07	2.37316e+07	1.57206e+07	1.02216e+08	2.27733e+07	2.51909e+07	2.03753e+07	3.39494e+07	9.50684e+07	1.64353e+08	1.26061e+08	4.33018e+07	1.70781e+08	6.99636e+07	1.02079e+08	1.00614e+08
Asparaginylhydroxyproline	C9H15N3O5	Organic acids and derivatives	Carboxylic acids and derivatives	Amino acids, peptides, and analogues	-	1.80582	0.00111221	1.72488	up	2.90404e+07	4.62269e+07	2.0127e+07	2.78718e+07	1.81592e+07	2.43499e+07	4.90071e+07	1.55393e+07	4.15559e+06	3.41154e+06	2.22295e+06	7.10627e+06	1.65926e+07	1.53971e+07	2.74094e+06	1.42491e+07
N,N-Dihydroxy-L-tryptophan	C11H12N2O4	Organoheterocyclic compounds	Indoles and derivatives	Indolyl carboxylic acids and derivatives	C19717	2.03824	0.00112209	1.77033	up	3.90725e+08	9.04476e+08	4.66749e+08	5.47908e+08	5.48497e+08	5.32551e+08	9.93421e+08	4.29606e+08	4.8631e+07	5.22518e+07	2.82784e+07	2.24948e+08	2.80046e+08	2.56644e+08	4.71159e+07	2.34088e+08
4-Hydroxycyclohexanecarboxylic acid	C7H12O3	Organic oxygen compounds	Organooxygen compounds	Alcohols and polyols	C04404	-1.40866	0.00112253	1.79784	down	2.34493e+08	6.1274e+07	5.6421e+07	2.43263e+08	8.13718e+07	6.60278e+07	5.43591e+07	1.51909e+08	3.67195e+08	2.88897e+08	3.83735e+08	2.44929e+08	4.03517e+08	2.58326e+08	2.96497e+08	2.76729e+08
2-n-Propylthiazolidine-4-carboxylic acid	C7H13NO2S	Organic acids and derivatives	Carboxylic acids and derivatives	Amino acids, peptides, and analogues	-	-1.57364	0.00112305	1.67375	down	1.75721e+07	2.11782e+06	4.29049e+06	3.18941e+06	5.82761e+06	6.20783e+06	6.43707e+06	5.35872e+06	5.83395e+06	1.85953e+07	1.65947e+07	1.71788e+07	2.16544e+07	2.3025e+07	1.3571e+07	3.53542e+07
His Ile	C12H20N4O3	Organic acids and derivatives	Carboxylic acids and derivatives	Amino acids, peptides, and analogues	-	1.49137	0.0011405	1.73863	up	1.12179e+07	2.22435e+07	3.72925e+07	2.08978e+07	4.04487e+07	6.10593e+07	4.59229e+07	2.65105e+07	1.45742e+07	7.79906e+06	1.10385e+07	1.40812e+07	1.08759e+07	1.34903e+07	7.80503e+06	1.48007e+07
Naproxen	C14H14O3	Benzenoids	Naphthalenes	-	C01517	2.11083	0.00114118	1.69148	up	2.59657e+06	8.09352e+06	7.33981e+06	3.47248e+06	1.36999e+06	1.54397e+07	4.74253e+06	4.40475e+06	848829	2.05643e+06	1.08795e+06	2.28142e+06	2.03638e+06	1.14848e+06	708415	819537
Ala-Ala	C6H12N2O3	Organic acids and derivatives	Carboxylic acids and derivatives	Amino acids, peptides, and analogues	C00993	1.38639	0.00114976	1.69431	up	3.46228e+07	7.16985e+07	7.26635e+07	3.32106e+07	8.6872e+07	1.03449e+08	1.32455e+08	4.60489e+07	2.59136e+07	3.00144e+07	2.57923e+07	2.85484e+07	2.22343e+07	5.36959e+07	1.84975e+07	1.75568e+07
Biotin	C10H16N2O3S	Organoheterocyclic compounds	Biotin and derivatives	-	C00120	0.605986	0.00117157	1.65551	up	1.11908e+07	1.53533e+07	1.32609e+07	1.17509e+07	1.09328e+07	9.27893e+06	1.6323e+07	1.52266e+07	5.95239e+06	8.01562e+06	7.21087e+06	1.07288e+07	9.72861e+06	1.11704e+07	7.34747e+06	7.72749e+06
2-Hydroxy-3-phenylpropenoate	C9H8O3	Benzenoids	Benzene and substituted derivatives	Phenylpyruvic acid derivatives	C02763	1.13361	0.00117251	1.70097	up	1.32198e+09	1.72027e+09	4.40394e+09	1.87083e+09	1.94717e+09	3.2522e+09	3.54225e+09	2.91389e+09	1.60865e+09	1.01766e+09	1.36853e+09	1.107e+09	8.07877e+08	1.51575e+09	9.43192e+08	1.19006e+09
Tyrphostin B42	C17H14N2O3	Phenylpropanoids and polyketides	Cinnamic acids and derivatives	Hydroxycinnamic acids and derivatives	-	1.87146	0.00117962	1.69574	up	2.93095e+06	6.86539e+06	5.35659e+06	6.81379e+06	1.57362e+07	5.10529e+06	8.58767e+06	4.65129e+06	1.24128e+06	501320	447085	3.87826e+06	1.8774e+06	2.58341e+06	1.51237e+06	3.27636e+06
1-Palmitoyl-sn-glycero-3-phosphocholine	C24H50NO7P	Lipids and lipid-like molecules	Glycerophospholipids	Glycerophosphocholines	-	-3.12116	0.00118706	1.66312	down	2.26346e+06	1.53979e+06	911012	1.11556e+06	688821	384494	670065	180801	3.45431e+07	5.81645e+06	3.53613e+06	2.22788e+06	2.48971e+06	4.17352e+06	1.30163e+07	1.66322e+06
3,4-Dihydroxy-2-hydroxymethyl-1-pyrrolidinepropanamide	C8H16N2O4	Organoheterocyclic compounds	Pyrrolidines	N-alkylpyrrolidines	-	0.882887	0.00119076	1.69845	up	2.46624e+07	3.46115e+07	4.90132e+07	3.25933e+07	5.14821e+07	4.35842e+07	7.23567e+07	3.79351e+07	2.48992e+07	2.08649e+07	2.07554e+07	3.33245e+07	2.26575e+07	2.08263e+07	1.64686e+07	2.79623e+07
Glutamyl-Gamma-glutamate	C10H17N3O6	Organic acids and derivatives	Carboxylic acids and derivatives	Amino acids, peptides, and analogues	-	2.311	0.00121223	1.7335	up	2.55544e+07	1.81796e+07	8.26926e+06	1.20152e+07	1.24175e+07	1.79973e+07	3.04693e+07	6.60887e+06	1.80307e+06	659167	1.37181e+06	1.88625e+06	5.35504e+06	7.10689e+06	364618	7.95537e+06
4-Hydroxycinnamic acid	C9H8O3	Phenylpropanoids and polyketides	Cinnamic acids and derivatives	Hydroxycinnamic acids and derivatives	C00811	1.11336	0.00122248	1.69711	up	2.79052e+08	3.5475e+08	9.08901e+08	3.86153e+08	4.05069e+08	6.73271e+08	7.35282e+08	5.91806e+08	3.38286e+08	2.13403e+08	2.90312e+08	2.28608e+08	1.73372e+08	3.13534e+08	1.95863e+08	2.49997e+08
Octaethyleneglycol monododecyl ether	C28H58O9	Organic oxygen compounds	Organooxygen compounds	Ethers	-	-2.14384	0.00122373	1.75867	down	5.81976e+06	8.07075e+06	1.45252e+07	2.6022e+07	1.393e+07	5.4879e+07	1.02075e+07	1.7395e+07	2.90044e+07	4.96707e+07	3.14549e+07	2.39987e+08	5.62197e+07	7.8305e+07	1.41268e+08	4.07462e+07
Glycylglycine	C4H8N2O3	Organic acids and derivatives	Carboxylic acids and derivatives	Amino acids, peptides, and analogues	C02037	1.43948	0.00124957	1.6701	up	9.79874e+06	1.57528e+07	2.76192e+07	1.49285e+07	4.82135e+07	2.30202e+07	3.14473e+07	3.01699e+07	1.05516e+07	1.02045e+07	4.98203e+06	1.76759e+07	7.86645e+06	8.12365e+06	4.06463e+06	1.06214e+07
3,3-Difluoro-5alpha-androstan-17beta-yl acetate	C21H32F2O2	Lipids and lipid-like molecules	Steroids and steroid derivatives	Steroid esters	C14477	-2.88217	0.00125187	1.74438	down	3.85566e+08	1.72895e+08	1.18485e+08	2.42291e+08	1.66859e+08	1.76459e+08	2.83523e+08	1.47697e+08	4.70489e+09	1.16737e+09	1.62962e+09	3.0601e+08	2.79483e+08	2.522e+09	8.88166e+08	9.89973e+08
Liarin	C10H15NO6	Lipids and lipid-like molecules	Fatty Acyls	Fatty acyl glycosides	-	0.821724	0.00126711	1.76758	up	3.26963e+07	3.50066e+07	3.26046e+07	2.68977e+07	3.98411e+07	2.94724e+07	3.76568e+07	4.07584e+07	1.63395e+07	2.94209e+07	1.86699e+07	3.061e+07	1.44849e+07	1.04306e+07	1.78373e+07	1.7755e+07
Glutarylglycine	C7H11NO5	Organic acids and derivatives	Carboxylic acids and derivatives	Amino acids, peptides, and analogues	-	1.22486	0.00127356	1.67331	up	3.70327e+07	9.2987e+07	4.05253e+07	4.22455e+07	3.3089e+07	6.79732e+07	5.54021e+07	5.29167e+07	1.67797e+07	1.50644e+07	1.01528e+07	3.4297e+07	3.62743e+07	1.82525e+07	1.23694e+07	3.74319e+07
(S)-Panaxjapyne A	C17H26O	Lipids and lipid-like molecules	Fatty Acyls	Fatty alcohols	-	-2.22611	0.00127398	1.68196	down	5.47503e+07	2.96581e+07	1.02914e+07	4.93715e+07	2.82682e+07	3.09974e+07	2.5319e+07	2.59251e+07	6.1091e+07	2.95424e+08	2.44866e+08	3.76834e+07	1.316e+08	6.31051e+07	8.2638e+07	2.74704e+08
Histidylleucine	C12H20N4O3	Organic acids and derivatives	Carboxylic acids and derivatives	Amino acids, peptides, and analogues	C05010	2.0719	0.00131268	1.6587	up	1.46062e+06	1.79821e+06	6.81179e+06	2.44156e+06	4.92781e+06	8.0493e+06	7.0968e+06	4.97681e+06	1.9643e+06	1.73763e+06	1.38462e+06	1.21777e+06	340557	260499	413130	1.61569e+06
Formylkynurenine	C11H12N2O4	Organic oxygen compounds	Organooxygen compounds	Carbonyl compounds	-	1.74219	0.00131476	1.73305	up	6.29776e+07	1.54046e+08	6.8521e+07	9.10959e+07	8.25859e+07	8.22769e+07	1.49458e+08	6.96708e+07	1.28671e+07	1.08141e+07	6.8921e+06	3.86362e+07	5.38476e+07	5.29011e+07	1.22101e+07	3.9196e+07
4-Hydroxybenzaldehyde	C7H6O2	Organic oxygen compounds	Organooxygen compounds	Carbonyl compounds	C00633	1.06132	0.00133052	1.70221	up	6.65753e+08	8.72325e+08	2.11271e+09	9.51767e+08	9.38475e+08	1.56282e+09	1.73104e+09	1.39223e+09	8.06015e+08	5.1973e+08	6.855e+08	5.77588e+08	4.62275e+08	7.70261e+08	4.91455e+08	5.87948e+08
Antirrhide	C15H22O8	Organic oxygen compounds	Organooxygen compounds	Carbohydrates and carbohydrate conjugates	-	3.35051	0.00136198	1.65848	up	2.75143e+06	8.83572e+06	5.6388e+07	5.90546e+06	6.66296e+07	1.74006e+07	2.06236e+07	4.65167e+06	331146	1.55908e+06	1.14699e+06	4.52844e+06	6.17532e+06	2.70136e+06	1.09465e+06	422260
Norruspoline	C13H17NO2	Benzenoids	Phenols	Methoxyphenols	-	1.90207	0.0013888	1.66634	up	6.06556e+07	5.95893e+07	2.69625e+08	3.03857e+07	4.98948e+07	9.24099e+07	1.44045e+08	7.70528e+07	3.76028e+07	2.65699e+07	3.44579e+07	9.04545e+06	2.48945e+07	2.17989e+07	1.85905e+07	3.67149e+07
(2R)-2-Amino-3-methyl-3-(2-nitrosoacetyl)sulfanylbutanoic acid	C7H12N2O4S	Organic acids and derivatives	Carboxylic acids and derivatives	Amino acids, peptides, and analogues	-	2.10391	0.00142094	1.72552	up	1.03655e+08	2.0693e+08	9.77758e+07	1.25262e+08	8.32293e+07	8.72641e+07	2.42386e+08	7.55645e+07	8.87968e+06	7.62061e+06	5.75417e+06	3.90184e+07	5.97468e+07	6.04722e+07	7.76997e+06	4.84987e+07
Oleoyl sarcosine	C21H39NO3	Organic acids and derivatives	Carboxylic acids and derivatives	Amino acids, peptides, and analogues	-	2.15967	0.00144463	1.66305	up	1.29901e+07	3.92273e+07	4.54104e+07	2.63759e+07	2.72608e+07	6.53504e+07	1.7708e+07	7.45098e+07	2.73552e+06	7.46733e+06	1.01303e+06	1.68096e+07	8.81003e+06	9.14568e+06	1.15422e+07	1.15956e+07
Coumanolignan	C21H18O3	Phenylpropanoids and polyketides	Coumarins and derivatives	-	-	2.74993	0.00144967	1.7271	up	6.32644e+06	7.03481e+06	4.49057e+06	2.95534e+06	9.17506e+06	1.02096e+07	1.36509e+07	1.75535e+06	77352.1	2.62693e+06	136396	106741	507135	1.02884e+06	1.19773e+06	2.58399e+06
p-Octopamine	C8H11NO2	Benzenoids	Phenols	1-hydroxy-2-unsubstituted benzenoids	C04227	1.0868	0.00145391	1.68464	up	1.55017e+09	1.97592e+09	5.03253e+09	2.19054e+09	2.25044e+09	3.8179e+09	4.07688e+09	3.30755e+09	1.91261e+09	1.24216e+09	1.64497e+09	1.30327e+09	9.87323e+08	1.75344e+09	1.13998e+09	1.41064e+09
Ieodomycin A	C13H22O4	Lipids and lipid-like molecules	Fatty Acyls	Fatty alcohols	-	-0.903181	0.00148874	1.69487	down	1.48498e+08	1.02938e+08	6.06871e+07	1.57367e+08	5.44052e+07	1.23766e+08	8.56741e+07	1.21529e+08	3.08162e+08	1.70332e+08	2.06023e+08	1.83303e+08	1.95304e+08	1.77069e+08	2.02321e+08	1.5624e+08
5-METHYLCYTOSINE HYDROCLORIDE	C5H7N3O	Organoheterocyclic compounds	Diazines	Pyrimidines and pyrimidine derivatives	-	1.12107	0.00151329	1.67826	up	2.36027e+07	3.17444e+07	8.29017e+07	3.58889e+07	3.82434e+07	6.37001e+07	6.52517e+07	5.34718e+07	3.13689e+07	1.94488e+07	2.536e+07	2.06177e+07	1.54688e+07	2.89447e+07	1.82425e+07	2.20616e+07
1-Cyclohexyl-N-{[1-(4-Methylphenyl)-1h-Indol-3-Yl]methyl}methanamine	C23H28N2	Organoheterocyclic compounds	Pyrroles	Substituted pyrroles	-	-2.96101	0.0015203	1.67639	down	598784	2.54152e+06	2.84685e+06	3.45806e+06	1.09807e+07	339387	515038	1.62891e+06	8.41954e+07	1.61629e+07	1.61512e+07	2.97802e+06	8.23063e+06	3.15471e+07	6.62925e+06	1.24927e+07
Drupanin	C14H16O3	Phenylpropanoids and polyketides	Cinnamic acids and derivatives	Hydroxycinnamic acids and derivatives	-	2.60774	0.00152267	1.71035	up	2.32768e+07	1.25673e+07	1.51532e+07	5.55728e+06	4.2889e+07	4.86314e+06	4.3431e+06	3.44117e+06	1.54539e+06	3.51116e+06	2.48149e+06	449816	4.92331e+06	1.08932e+06	1.86462e+06	2.52408e+06
Perillyl alcohol	C10H16O	Lipids and lipid-like molecules	Prenol lipids	Monoterpenoids	C02452	-0.912295	0.00154461	1.62701	down	6.49949e+08	5.63974e+08	3.33673e+08	8.28908e+08	5.02843e+08	3.07222e+08	4.34983e+08	5.53518e+08	6.37571e+08	9.1245e+08	1.16313e+09	7.97769e+08	1.33216e+09	1.3166e+09	1.11194e+09	5.86021e+08
7-Ethoxy-4-methylcoumarin	C12H12O3	Phenylpropanoids and polyketides	Coumarins and derivatives	-	-	-1.12261	0.00155819	1.67489	down	7.12781e+06	4.32686e+06	1.4814e+06	6.49618e+06	4.06818e+06	3.10366e+06	3.06825e+06	3.05315e+06	5.54836e+06	9.12459e+06	1.14063e+07	5.70033e+06	1.28547e+07	8.74007e+06	9.11739e+06	8.76484e+06
(6Z,9Z)-Hexadecadienoylcarnitine	C23H41NO4	Lipids and lipid-like molecules	Fatty Acyls	Fatty acid esters	-	-1.16539	0.00156072	1.66243	down	1.29332e+07	1.41971e+07	1.2366e+07	3.18354e+07	1.83128e+07	4.96591e+07	1.10921e+07	2.1404e+07	3.5598e+07	5.90567e+07	5.54507e+07	3.18818e+07	3.03751e+07	4.00964e+07	7.30271e+07	5.98508e+07
N-Acetylserotonin	C12H14N2O2	Organoheterocyclic compounds	Indoles and derivatives	Hydroxyindoles	C00978	1.37819	0.00157673	1.66167	up	4.68255e+07	9.45624e+07	1.59574e+08	7.00512e+07	2.34648e+08	8.20963e+07	7.65521e+07	6.94837e+07	4.48629e+07	3.87725e+07	2.74133e+07	2.29887e+07	3.97315e+07	6.0355e+07	3.39095e+07	5.27287e+07
Hydantoin-5-propionic acid	C6H8N2O4	Organoheterocyclic compounds	Azolidines	Imidazolidines	C05565	1.83729	0.00159309	1.6383	up	2.98989e+07	8.71503e+07	1.75554e+07	3.46263e+07	1.51557e+07	2.1299e+07	3.80176e+07	1.80251e+07	8.54371e+06	5.09488e+06	1.7385e+06	8.49305e+06	1.77901e+07	1.2603e+07	5.73922e+06	1.32413e+07
Indolepropionamide	C11H12N2O	Organoheterocyclic compounds	Indoles and derivatives	Tryptamines and derivatives	-	-1.11935	0.00159969	1.62644	down	4.95466e+07	2.52637e+07	1.81922e+07	5.34286e+07	2.48189e+07	3.91461e+07	5.49245e+07	4.54355e+07	8.97327e+07	1.14782e+08	8.81073e+07	5.08786e+07	7.88776e+07	5.1081e+07	5.73905e+07	1.44265e+08
N-Acetylornithine	C7H14N2O3	Organic acids and derivatives	Carboxylic acids and derivatives	Amino acids, peptides, and analogues	C00437	0.603816	0.00160094	1.67022	up	1.07641e+08	8.77816e+07	1.08244e+08	6.32222e+07	1.01992e+08	9.98917e+07	1.10942e+08	6.30118e+07	7.17324e+07	7.31307e+07	6.8513e+07	6.21629e+07	4.59334e+07	5.88427e+07	5.78825e+07	5.05251e+07
3-Chloro-L-tyrosine	C9H10ClNO3	Organic acids and derivatives	Carboxylic acids and derivatives	Amino acids, peptides, and analogues	-	-2.08271	0.00163313	1.62851	down	710822	986597	577158	938576	94873.1	283425	322204	472302	1.42413e+06	1.19866e+06	632075	1.70503e+06	2.87828e+06	1.54885e+06	6.4378e+06	2.75423e+06
5-Methylthio-D-ribose	C6H12O4S	Organic oxygen compounds	Organooxygen compounds	Carbohydrates and carbohydrate conjugates	C03089	2.11788	0.00164961	1.63083	up	5.86999e+06	6.77454e+06	7.95234e+06	4.83934e+06	7.79712e+06	1.90426e+07	2.50927e+07	3.22595e+07	1.29694e+06	1.56167e+06	596186	4.61428e+06	9.3161e+06	2.30758e+06	1.76692e+06	3.79698e+06
Citramide	C6H11N3O4	Lipids and lipid-like molecules	Fatty Acyls	Fatty amides	-	1.80129	0.00166565	1.62399	up	1.34203e+06	1.77449e+06	5.53942e+06	2.2577e+06	9.40492e+06	3.96298e+06	4.39445e+06	5.20346e+06	989476	1.26879e+06	844469	2.27798e+06	777092	655538	380108	2.5272e+06
N-(5-Amino-2-hydroxybenzoyl)glycine	C9H10N2O4	Benzenoids	Benzene and substituted derivatives	Benzoic acids and derivatives	-	1.85294	0.00167489	1.62873	up	1.45455e+07	2.86153e+07	5.63476e+07	4.90162e+07	1.50302e+08	5.51042e+07	5.97102e+07	7.52826e+07	1.35343e+07	3.35384e+07	6.04675e+06	1.97272e+07	2.09241e+07	8.96041e+06	9.72843e+06	2.28877e+07
Xanthopterin	C6H5N5O2	Organoheterocyclic compounds	Pteridines and derivatives	Pterins and derivatives	-	1.5426	0.00170701	1.63129	up	7.75443e+06	1.22014e+07	5.32638e+06	1.29153e+07	7.48014e+06	3.94309e+06	2.35079e+07	6.1915e+06	2.78315e+06	2.52814e+06	2.17941e+06	4.46624e+06	4.71342e+06	6.03825e+06	1.53486e+06	2.98455e+06
3-hydroxylaurate	C12H24O3	Organic acids and derivatives	Hydroxy acids and derivatives	Medium-chain hydroxy acids and derivatives	-	0.80833	0.00173916	1.62237	up	3.33907e+08	8.186e+08	6.93305e+08	5.67572e+08	6.05046e+08	5.02947e+08	7.70171e+08	6.1387e+08	2.11682e+08	2.47197e+08	3.48093e+08	3.2731e+08	5.66828e+08	4.22999e+08	3.76501e+08	3.00592e+08
Ethyl 3-(methylthio)propionate	C6H12O2S	Organic acids and derivatives	Carboxylic acids and derivatives	Carboxylic acid derivatives	-	1.28721	0.00173922	1.66518	up	2.87594e+08	5.17954e+08	5.9951e+08	3.04191e+08	6.92087e+08	7.24986e+08	7.90156e+08	5.60979e+08	9.31611e+07	1.40926e+08	1.04861e+08	4.60501e+08	1.84986e+08	4.09281e+08	2.1268e+08	2.28209e+08
4-Hexenoylcarnitine	C13H23NO4	Lipids and lipid-like molecules	Fatty Acyls	Fatty acid esters	-	-1.16667	0.00174219	1.76841	down	6.24526e+07	1.66743e+07	1.12962e+07	4.15382e+07	1.45702e+07	1.77712e+07	1.6966e+07	1.8965e+07	5.9721e+07	5.88589e+07	6.74302e+07	4.00078e+07	5.36438e+07	4.57233e+07	6.84633e+07	5.56637e+07
N6-Acetyllysine	C8H16N2O3	Organic acids and derivatives	Carboxylic acids and derivatives	Amino acids, peptides, and analogues	C02727	1.13114	0.00178271	1.62749	up	2.6267e+08	5.59617e+08	4.13798e+08	2.79329e+08	2.10982e+08	4.07056e+08	5.6554e+08	4.19722e+08	1.5035e+08	1.19904e+08	1.25976e+08	1.80404e+08	2.2692e+08	3.71276e+08	1.76819e+08	7.22115e+07
(Z)-myristoleoylcarnitine	C21H39NO4	Lipids and lipid-like molecules	Fatty Acyls	Fatty acid esters	-	2.19709	0.00178528	1.69698	up	5.12283e+07	9.34437e+07	4.50721e+07	3.42642e+07	1.8326e+07	5.64034e+07	2.59157e+08	5.44606e+07	1.11044e+07	1.96203e+07	8.55734e+06	1.58939e+07	2.53356e+07	1.76741e+07	1.82577e+07	1.70971e+07
Glycyl-L-tyrosine	C11H14N2O4	Organic acids and derivatives	Carboxylic acids and derivatives	Amino acids, peptides, and analogues	-	0.937268	0.0017998	1.6392	up	3.07089e+07	5.65344e+07	8.5788e+07	4.71109e+07	6.25603e+07	7.81137e+07	6.95611e+07	9.30449e+07	5.39164e+07	3.13633e+07	2.71588e+07	3.70716e+07	3.16965e+07	4.42457e+07	2.33853e+07	2.45043e+07
8-Ethoxysachaconitine	C25H41NO4	Lipids and lipid-like molecules	Prenol lipids	Diterpenoids	-	3.705	0.0018035	1.64636	up	703150	8.12658e+06	3.00857e+07	7.68761e+06	7.46732e+07	1.64319e+07	5.29885e+06	1.04516e+07	1.35464e+06	740594	183904	1.39695e+06	440704	5.36625e+06	552251	1.73196e+06
H-Pro-Trp-OH	C16H19N3O3	Organic acids and derivatives	Carboxylic acids and derivatives	Amino acids, peptides, and analogues	-	0.93275	0.00182078	1.62989	up	1.84113e+08	4.58025e+08	4.24415e+08	3.37091e+08	5.75506e+08	3.08665e+08	2.61267e+08	3.02704e+08	1.20371e+08	1.34834e+08	1.45677e+08	3.04354e+08	2.1107e+08	2.07885e+08	1.75126e+08	1.94615e+08
3-indolylglyoxal	C10H7NO2	Organoheterocyclic compounds	Indoles and derivatives	Indoles	-	2.49351	0.00184382	1.6648	up	5.18428e+07	5.11854e+08	9.20364e+08	2.74421e+08	3.59911e+08	6.07097e+08	1.13428e+09	5.61826e+08	4.97511e+07	5.60562e+07	1.90872e+07	1.02714e+08	1.53925e+08	2.36719e+08	5.25294e+07	1.14377e+08
3- Allylphenol sulfate	C9H10O4S	Organic acids and derivatives	Organic sulfuric acids and derivatives	Arylsulfates	-	-1.58592	0.00184641	1.63816	down	6.61236e+06	1.31962e+07	1.11109e+07	1.74944e+07	5.71816e+06	2.1437e+06	8.52231e+06	8.75567e+06	1.93201e+07	2.02757e+07	1.08395e+07	2.21605e+07	3.53689e+07	1.98694e+07	6.28014e+07	3.01718e+07
7a-Epialexaflorine	C8H13NO5	Organic acids and derivatives	Carboxylic acids and derivatives	Amino acids, peptides, and analogues	-	1.20539	0.00185133	1.6612	up	3.08897e+08	2.68866e+08	1.21678e+08	1.25e+08	1.18776e+08	2.4875e+08	1.90957e+08	1.73937e+08	5.79079e+07	5.31302e+07	3.18159e+07	1.01261e+08	1.05687e+08	6.28561e+07	1.67341e+08	9.51362e+07
Penciclovir	C10H15N5O3	Organoheterocyclic compounds	Imidazopyrimidines	Purines and purine derivatives	C07417	1.66218	0.001873	1.66417	up	6.00713e+07	1.03789e+08	2.34339e+08	1.33358e+08	4.80342e+08	2.24709e+08	2.57181e+08	1.91161e+08	4.32431e+07	4.61369e+07	4.01506e+07	8.83881e+07	8.44926e+07	9.9713e+07	3.82675e+07	9.19875e+07
Putative (3-hydroxyheptadecanoyl)glycine	C19H37NO4	Organic acids and derivatives	Carboxylic acids and derivatives	Amino acids, peptides, and analogues	-	0.856747	0.00189893	1.64469	up	1.74295e+08	1.14007e+08	2.03081e+08	1.89207e+08	2.20673e+08	1.30854e+08	9.98612e+07	1.10474e+08	6.13688e+07	8.67162e+07	4.78527e+07	6.78155e+07	1.1018e+08	9.92662e+07	1.14264e+08	9.86146e+07
Anhydrofulvic acid	C14H10O7	Organoheterocyclic compounds	Benzopyrans	1-benzopyrans	-	2.89717	0.00192771	1.60592	up	2.01893e+06	566230	2.33355e+06	776997	6.9181e+06	5.68187e+06	1.22809e+07	2.54636e+06	123801	1.7226e+06	134338	954599	514977	591927	78578.6	325415
dIMP	C10H13N4O7P	Nucleosides, nucleotides, and analogues	Purine nucleotides	Purine deoxyribonucleotides	C06196	1.79152	0.00193125	1.65878	up	3.98973e+07	4.78701e+07	6.57231e+07	2.01716e+07	6.44163e+07	7.67407e+07	1.0079e+08	5.54796e+07	3.54967e+06	1.15126e+07	4.75085e+06	4.74043e+07	5.54633e+06	2.4679e+07	2.36313e+07	1.50077e+07
SM(d16:1/20:5(5Z,8Z,11Z,14Z,16E)-OH(18))	C41H73N2O7P	-	-	-	-	3.15682	0.00194295	1.65571	up	1.35399e+07	1.30075e+07	3.28273e+06	402045	825941	2.69698e+06	8.28599e+06	3.91353e+06	408620	285299	365234	205768	2.88352e+06	247050	275632	481544
(Z)-5,8,11-trihydroxyoctadec-9-enoic acid	C18H34O5	Lipids and lipid-like molecules	Fatty Acyls	Fatty acids and conjugates	-	-1.56697	0.00195422	1.63337	down	1.25866e+09	3.86351e+08	1.72076e+08	7.14006e+08	4.13555e+08	5.9081e+08	4.10005e+08	5.61461e+08	8.72589e+08	2.27966e+09	3.11544e+09	5.5448e+08	1.42176e+09	1.08019e+09	1.65198e+09	2.3771e+09
trans-2-Octenal	C8H14O	Organic oxygen compounds	Organooxygen compounds	Carbonyl compounds	C21138	-0.759866	0.00198463	1.68067	down	3.21652e+08	1.7598e+08	1.10694e+08	2.60884e+08	1.69615e+08	2.31869e+08	1.71403e+08	2.81751e+08	2.85606e+08	3.68404e+08	4.35114e+08	3.30275e+08	4.27104e+08	2.89206e+08	3.69591e+08	4.13754e+08
5-Methoxytryptophol	C11H13NO2	Organoheterocyclic compounds	Indoles and derivatives	Indoles	-	2.2908	0.00198757	1.63879	up	7.29002e+06	5.37378e+07	8.86474e+07	3.94969e+07	4.63928e+07	5.77922e+07	4.47906e+07	7.58484e+07	3.18909e+06	9.16975e+06	1.02724e+06	1.18838e+07	1.68042e+07	2.02798e+07	7.6856e+06	1.45659e+07
Glyceryl linolenate	C21H36O4	Lipids and lipid-like molecules	Fatty Acyls	Lineolic acids and derivatives	-	1.98142	0.00202078	1.63252	up	4.42924e+07	9.31493e+07	4.95936e+07	5.23416e+07	1.46073e+07	5.21043e+07	2.05911e+08	6.11594e+07	1.01461e+07	1.72129e+07	6.92339e+06	1.89958e+07	3.23433e+07	2.18416e+07	1.99793e+07	1.77046e+07
Aminoethanol phosphate	C2H8NO4P	Organic acids and derivatives	Organic phosphoric acids and derivatives	Phosphate esters	-	1.3786	0.0020384	1.61926	up	6.75336e+06	4.58035e+06	7.96045e+06	4.71797e+06	6.91781e+06	1.48691e+07	7.73097e+06	1.57045e+07	2.15912e+06	1.79909e+06	1.40173e+06	1.10102e+07	1.7012e+06	2.55365e+06	1.99833e+06	4.00358e+06
L-Ornithine	C5H12N2O2	Organic acids and derivatives	Carboxylic acids and derivatives	Amino acids, peptides, and analogues	C00077	1.58663	0.00205668	1.67631	up	6.03053e+07	1.23382e+08	2.76857e+08	7.54056e+07	3.77235e+08	1.61651e+08	1.62533e+08	1.35231e+08	4.31958e+07	5.56677e+07	5.38848e+07	8.3729e+07	3.95487e+07	8.02698e+07	3.53893e+07	6.53194e+07
desmethylenylnocardamine	C26H46N6O9	Phenylpropanoids and polyketides	Macrolactams	-	-	1.37501	0.00206456	1.60362	up	2.23263e+07	2.87115e+07	3.65779e+07	1.64548e+07	4.01604e+07	7.95208e+07	4.09681e+07	4.42662e+07	6.21538e+06	6.76369e+06	3.33481e+07	1.64797e+07	9.37999e+06	1.96716e+07	1.0739e+07	1.65321e+07
Tumonoic acid D	C16H29NO3	Organic acids and derivatives	Carboxylic acids and derivatives	Amino acids, peptides, and analogues	-	0.848635	0.00207528	1.60343	up	4.97849e+07	1.23226e+08	8.53863e+07	1.1959e+08	1.22773e+08	1.24659e+08	1.06997e+08	8.3851e+07	5.19407e+07	6.49767e+07	3.18592e+07	5.59929e+07	7.11904e+07	7.15915e+07	6.76397e+07	3.80903e+07
Isopyridoxal	C8H9NO3	Organoheterocyclic compounds	Pyridines and derivatives	Pyridine carboxaldehydes	C06051	0.741108	0.00207557	1.60469	up	9.72259e+07	1.45655e+08	1.21061e+08	1.62485e+08	2.42187e+08	1.52353e+08	1.94093e+08	1.56064e+08	6.4457e+07	1.11011e+08	7.47464e+07	1.09583e+08	1.16202e+08	1.32311e+08	7.78369e+07	7.43403e+07
Calenduloside E	C36H56O9	Lipids and lipid-like molecules	Prenol lipids	Terpene glycosides	C08964	3.38915	0.0021145	1.60461	up	1.30466e+07	2.32939e+07	2.90011e+07	8.6858e+06	667384	3.1433e+07	5.03094e+06	3.1258e+07	665855	928142	86842	2.79771e+06	742598	5.28927e+06	2.38684e+06	696011
H-gamma-Glu-Gln-OH	C10H17N3O6	Organic acids and derivatives	Carboxylic acids and derivatives	Amino acids, peptides, and analogues	C05283	1.20344	0.00216229	1.66386	up	1.19666e+07	2.25891e+07	3.23823e+07	1.42885e+07	3.78768e+07	4.37165e+07	3.83606e+07	2.96737e+07	9.74829e+06	8.92937e+06	7.48363e+06	1.64736e+07	1.6284e+07	1.31515e+07	1.01915e+07	1.7984e+07
Hyperolactone B	C13H16O4	Organoheterocyclic compounds	Lactones	Gamma butyrolactones	-	1.59016	0.00216492	1.64677	up	4.60288e+06	7.71552e+06	7.16081e+06	5.0006e+06	2.12539e+06	4.56287e+06	2.87286e+06	3.25411e+06	3.03223e+06	2.42778e+06	380183	1.52769e+06	1.94066e+06	1.58007e+06	1.06052e+06	437820
Tumonoic acid A	C19H33NO4	Organic acids and derivatives	Carboxylic acids and derivatives	Amino acids, peptides, and analogues	-	2.72268	0.00217611	1.61602	up	6.53025e+07	5.77579e+07	3.59052e+07	1.90079e+07	9.92446e+06	4.51073e+07	2.75657e+08	4.44111e+07	5.40828e+06	1.76119e+07	2.16809e+06	7.54697e+06	1.87063e+07	6.94789e+06	1.00247e+07	1.53724e+07
Lysyl-aspartyl-glutamyl-leucine	C21H37N5O9	Organic acids and derivatives	Carboxylic acids and derivatives	Amino acids, peptides, and analogues	-	1.31742	0.00217642	1.59574	up	2.0565e+07	2.87531e+07	3.42886e+07	1.58748e+07	3.3872e+07	8.08369e+07	4.61866e+07	4.09332e+07	2.01832e+07	1.13479e+07	2.43384e+07	1.84522e+07	8.04843e+06	8.39726e+06	1.00055e+07	2.01285e+07
beta-Glycerophosphate	C3H9O6P	Lipids and lipid-like molecules	Glycerophospholipids	Glycerophosphates	C02979	0.866233	0.00220293	1.61867	up	7.56937e+07	6.97094e+07	1.00022e+08	6.695e+07	8.46634e+07	1.31134e+08	1.14774e+08	1.20223e+08	3.67453e+07	5.23927e+07	2.7762e+07	9.97688e+07	5.72841e+07	3.86053e+07	4.37731e+07	6.23262e+07
Broussonetine S	C18H37NO6	Organoheterocyclic compounds	Pyrrolidines	-	-	-0.99939	0.0022272	1.65726	down	2.86298e+07	1.00943e+07	8.89669e+06	1.97547e+07	7.14804e+06	9.41075e+06	1.12603e+07	1.20199e+07	2.53337e+07	4.0916e+07	2.80556e+07	1.7113e+07	2.68791e+07	1.54943e+07	2.95122e+07	3.10348e+07
L-Glutamic acid	C5H9NO4	Organic acids and derivatives	Carboxylic acids and derivatives	Amino acids, peptides, and analogues	C00025	1.16486	0.00225708	1.64813	up	5.19128e+09	9.45046e+09	1.08105e+10	5.54114e+09	1.13691e+10	1.18205e+10	1.25768e+10	1.02321e+10	2.05862e+09	2.54016e+09	1.9147e+09	8.35858e+09	3.34627e+09	7.53529e+09	3.89736e+09	4.68804e+09
Glycerol glutamate	C8H13NO7	Organic acids and derivatives	Carboxylic acids and derivatives	Amino acids, peptides, and analogues	-	1.01513	0.00231345	1.63448	up	7.20224e+07	5.81637e+07	8.56119e+07	4.83063e+07	1.20295e+08	8.45338e+07	7.51676e+07	7.01197e+07	1.99174e+07	1.91146e+07	2.33565e+07	8.35468e+07	4.56534e+07	3.80761e+07	3.74327e+07	3.68087e+07
Cannabisin E	C36H38N2O9	Lignans, neolignans and related compounds	-	-	C17909	1.39557	0.00235918	1.6613	up	2.00152e+07	3.8733e+07	5.22181e+07	2.32839e+07	2.43434e+07	3.26805e+07	3.87423e+07	3.48337e+07	5.76367e+06	2.99095e+07	3.95493e+06	5.23429e+06	1.78364e+07	2.13722e+07	7.57392e+06	9.02331e+06
Ophthalmic acid	C11H19N3O6	Organic acids and derivatives	Carboxylic acids and derivatives	Amino acids, peptides, and analogues	-	1.5434	0.00240333	1.5976	up	1.25356e+08	9.72229e+07	4.74082e+07	3.53204e+07	3.68796e+07	5.75323e+07	9.99565e+07	2.65095e+07	1.59894e+07	9.60249e+06	1.44893e+07	1.74878e+07	2.28702e+07	5.40568e+07	8.48288e+06	3.75426e+07
Furazabol	C20H30N2O2	Lipids and lipid-like molecules	Steroids and steroid derivatives	Estrane steroids	-	-1.74922	0.00248264	1.61569	down	1.46417e+08	1.19256e+07	1.84094e+07	4.5404e+07	1.97731e+07	3.81051e+07	1.70173e+07	2.29753e+07	7.2387e+07	2.93356e+08	1.34098e+08	4.05175e+07	1.186e+08	5.29508e+07	1.53539e+08	2.10403e+08
1,2-Dihydronaphthalene	C10H10	Benzenoids	Naphthalenes	-	-	1.20126	0.00248978	1.65087	up	8.30063e+06	2.23889e+07	4.59464e+07	1.86643e+07	2.18104e+07	2.73088e+07	1.82357e+07	1.60728e+07	8.30392e+06	9.11251e+06	8.32486e+06	9.27492e+06	7.96206e+06	1.52917e+07	7.30582e+06	1.21521e+07
(-)-N-(2-Oxopyrrolidinomethyl)cytisine	C16H21N3O2	Alkaloids and derivatives	Lupin alkaloids	Cytisine and derivatives	-	1.41912	0.00258046	1.58389	up	4.12514e+07	1.49457e+08	9.53268e+07	1.13904e+08	7.75453e+07	2.05176e+08	5.06655e+07	1.49068e+08	3.85973e+07	3.34253e+07	1.46603e+07	5.72515e+07	4.52056e+07	6.87052e+07	3.55429e+07	3.6574e+07
1-indanol	C9H10O	Benzenoids	Indanes	-	-	2.74319	0.00258871	1.61003	up	3.60327e+06	4.37471e+06	2.95322e+06	744958	490855	2.28551e+06	1.74592e+07	3.44536e+06	486679	119896	53854.5	1.20639e+06	97440	81043.1	3.15594e+06	79464.8
4-Cyanoindole	C9H6N2	Organoheterocyclic compounds	Indoles and derivatives	Indoles	-	1.49252	0.00263425	1.61619	up	1.64413e+07	2.48847e+07	3.26068e+07	2.18736e+07	1.86491e+07	3.22522e+07	7.58937e+07	3.04365e+07	6.91299e+06	9.54532e+06	3.55116e+06	7.8651e+06	9.20767e+06	4.18903e+07	2.88067e+06	8.07397e+06
Oleandolide	C20H34O7	Phenylpropanoids and polyketides	Macrolides and analogues	-	C11990	-0.882587	0.00264693	1.74136	down	4.71358e+07	6.15874e+07	5.28657e+07	4.26324e+07	2.66018e+07	2.10055e+07	5.82688e+07	7.45053e+07	8.01008e+07	9.42251e+07	7.05323e+07	9.68927e+07	9.47889e+07	9.12987e+07	9.20416e+07	8.92035e+07
LysoPC(10:0/0:0)	C18H38NO7P	Lipids and lipid-like molecules	Glycerophospholipids	Glycerophosphocholines	-	-2.41592	0.0026992	1.59234	down	2.5782e+07	1.04974e+07	2.00036e+07	3.84316e+07	2.9904e+06	5.77453e+06	3.78322e+06	3.73252e+06	6.7485e+07	7.29102e+07	2.63169e+08	1.28418e+07	2.19906e+07	5.53073e+07	3.82533e+07	6.03795e+07
2-Acetyl pyrrole	C6H7NO	Organic oxygen compounds	Organooxygen compounds	Carbonyl compounds	-	-0.686049	0.00270594	1.61511	down	1.61115e+08	1.03065e+08	9.35756e+07	1.28276e+08	7.65688e+07	6.11657e+07	6.71628e+07	8.90976e+07	1.62353e+08	1.92402e+08	1.22778e+08	1.41087e+08	2.10157e+08	1.29145e+08	1.54547e+08	1.42495e+08
Neocuproine	C14H12N2	Organoheterocyclic compounds	Phenanthrolines	-	-	2.2784	0.00273321	1.58155	up	1.17291e+06	2.32697e+06	2.97354e+06	1.93712e+06	1.4673e+07	2.4963e+06	2.10241e+06	2.35599e+06	146024	724302	159366	203905	777249	1.07672e+06	1.07246e+06	2.03163e+06
9-Aminononanoic acid	C9H19NO2	Lipids and lipid-like molecules	Fatty Acyls	Fatty acids and conjugates	-	-0.59759	0.00275874	1.604	down	1.17581e+08	6.51081e+07	5.1863e+07	7.65653e+07	6.19421e+07	8.93985e+07	7.99183e+07	9.75883e+07	1.2133e+08	1.12215e+08	1.57136e+08	9.76863e+07	9.20039e+07	1.07374e+08	1.28861e+08	1.51779e+08
14-Acetylperegrine	C28H43NO7	Lipids and lipid-like molecules	Prenol lipids	Diterpenoids	-	1.01991	0.00278865	1.65116	up	1.05955e+07	1.42602e+07	1.45224e+07	1.08919e+07	1.64739e+07	1.60036e+07	2.02086e+07	1.54149e+07	3.32021e+06	1.07896e+07	3.88287e+06	5.99621e+06	1.09899e+07	1.30582e+07	6.03276e+06	4.30464e+06
4-O-Dimethylallyl-L-tyrosine	C14H19NO3	Organic acids and derivatives	Carboxylic acids and derivatives	Amino acids, peptides, and analogues	C20983	0.778227	0.00281515	1.70321	up	5.48167e+07	4.3798e+07	4.02499e+07	4.5507e+07	7.5221e+07	5.92519e+07	4.26085e+07	3.37488e+07	3.69574e+07	3.66684e+07	2.84487e+07	1.49875e+07	2.43362e+07	1.85166e+07	3.79321e+07	3.25886e+07
Itoside M	C12H20O7	Organic oxygen compounds	Organooxygen compounds	Carbohydrates and carbohydrate conjugates	-	-1.41848	0.00285873	1.56541	down	4.40153e+07	2.75341e+07	2.19283e+07	8.10002e+07	1.56899e+07	2.97206e+07	3.09244e+07	4.08739e+07	2.91259e+08	7.33625e+07	6.37308e+07	7.41476e+07	7.21375e+07	5.07222e+07	8.95844e+07	6.4746e+07
Batatasin I	C17H16O4	Benzenoids	Phenanthrenes and derivatives	Phenanthrols	C10246	-0.956035	0.00287323	1.56604	down	6.22439e+07	4.25005e+07	4.48539e+07	5.77591e+07	2.05197e+07	5.089e+07	2.47971e+07	3.1252e+07	6.29348e+07	9.99021e+07	4.3409e+07	1.03287e+08	5.774e+07	7.57824e+07	8.37231e+07	1.22755e+08
Vernolic acid	C18H32O3	Lipids and lipid-like molecules	Fatty Acyls	Fatty acids and conjugates	C08368	-2.14882	0.00293225	1.65531	down	6.50892e+08	4.41413e+08	3.41977e+08	7.11849e+08	8.08551e+08	6.80132e+08	8.44483e+08	6.03391e+08	7.45278e+09	2.7101e+09	3.23539e+09	9.35987e+08	5.0248e+08	3.39988e+09	2.22062e+09	2.0827e+09
(9Z,12Z)-3-hydroxyhexadecadienoylcarnitine	C23H41NO5	Lipids and lipid-like molecules	Fatty Acyls	Fatty acid esters	-	2.12873	0.00298132	1.55839	up	3.26015e+06	1.09816e+07	1.25803e+07	5.39836e+06	1.16126e+07	1.52113e+07	3.88406e+06	3.95957e+07	1.30567e+06	1.39777e+06	616222	7.31165e+06	1.04102e+06	1.86306e+06	2.75396e+06	7.15365e+06
Xanthine	C5H4N4O2	Organoheterocyclic compounds	Imidazopyrimidines	Purines and purine derivatives	C00385	1.03485	0.0030199	1.58787	up	1.06172e+10	1.51587e+10	2.67075e+10	2.57701e+10	4.4414e+10	2.65592e+10	2.56106e+10	2.7704e+10	8.70807e+09	1.17406e+10	7.85064e+09	2.14764e+10	1.07833e+10	1.46646e+10	1.08683e+10	1.27613e+10
11,12,13-Trinor-6,9-eremophiladien-8-one	C12H16O	Organic oxygen compounds	Organooxygen compounds	Carbonyl compounds	-	-1.13946	0.00312571	1.57002	down	6.09874e+08	2.81015e+08	1.12601e+08	2.02377e+08	3.32003e+08	3.00088e+08	2.79978e+08	4.99008e+08	6.37743e+08	9.30429e+08	1.14549e+09	4.7305e+08	3.375e+08	6.17614e+08	7.00038e+08	9.23234e+08
Glutamyl-glutamic acid	C10H16N2O7	Organic acids and derivatives	Carboxylic acids and derivatives	Amino acids, peptides, and analogues	C01425	1.5135	0.00316926	1.57141	up	4.16306e+07	1.10264e+08	2.07593e+08	1.42292e+08	2.13554e+08	8.54965e+07	1.82689e+08	2.91136e+08	2.73092e+07	2.63932e+07	3.24441e+07	7.02112e+07	6.5833e+07	1.21684e+08	5.46044e+07	4.79819e+07
2,3-Dinor-TXB1	C19H34O5	Lipids and lipid-like molecules	Fatty Acyls	Fatty acids and conjugates	-	-0.730454	0.00322773	1.59996	down	1.22128e+09	5.05307e+08	5.28924e+08	1.13241e+09	5.95913e+08	6.61898e+08	5.20298e+08	8.27709e+08	1.42374e+09	1.5846e+09	1.09983e+09	1.05847e+09	1.67649e+09	8.97781e+08	1.13899e+09	1.06468e+09
13-O-Acetyl-9-deoxyglanduline	C29H39NO8	Lipids and lipid-like molecules	Prenol lipids	Diterpenoids	-	1.3325	0.00325744	1.5903	up	5.63787e+06	1.09016e+07	5.06262e+06	8.36301e+06	5.39985e+06	8.05097e+06	1.47182e+07	6.79772e+06	3.59049e+06	2.81623e+06	621939	2.84759e+06	4.99478e+06	5.08173e+06	2.65119e+06	3.17914e+06
Agavoside A	C33H52O9	Lipids and lipid-like molecules	Steroids and steroid derivatives	Steroidal glycosides	C08885	-2.487	0.00326889	1.66742	down	855792	1.61356e+06	1.11912e+06	111427	635789	1.58507e+06	1.00823e+06	1.07745e+06	376632	6.46259e+06	8.19774e+06	8.76782e+06	5.4897e+06	4.89735e+06	4.09718e+06	6.59592e+06
Terretrione B	C17H22N2O3	Organic acids and derivatives	Carboxylic acids and derivatives	Amino acids, peptides, and analogues	-	0.827359	0.00327094	1.58893	up	9.48367e+06	7.7594e+06	8.72219e+06	5.07026e+06	9.5403e+06	5.92082e+06	9.15243e+06	3.85996e+06	2.50074e+06	3.10224e+06	5.3259e+06	3.53211e+06	4.65885e+06	3.55963e+06	5.12108e+06	5.73634e+06
Metanephrine sulfate	C10H15NO6S	Organic acids and derivatives	Organic sulfuric acids and derivatives	Arylsulfates	-	1.77265	0.00330216	1.54772	up	1.42982e+07	3.08428e+07	2.10337e+07	3.89081e+06	1.72206e+07	3.98731e+07	2.13406e+07	2.229e+07	2.4864e+06	9.46016e+06	5.06662e+06	1.54739e+07	1.33056e+06	3.30511e+06	6.91489e+06	5.94761e+06
3-Methyladipic acid	C7H12O4	Lipids and lipid-like molecules	Fatty Acyls	Fatty acids and conjugates	-	-1.65281	0.00332286	1.56484	down	3.52861e+07	2.26663e+07	2.97886e+07	2.44094e+07	8.47078e+06	1.59064e+07	2.33736e+07	1.63681e+07	1.84923e+08	3.4427e+07	1.19415e+08	4.14947e+07	6.52588e+07	3.23214e+07	3.54346e+07	4.09958e+07
12S-HETrE	C20H34O3	Lipids and lipid-like molecules	Fatty Acyls	Eicosanoids	-	-0.882595	0.00332906	1.65667	down	6.88821e+07	5.45502e+07	7.07304e+07	6.99725e+07	5.18087e+07	6.28366e+07	6.97136e+07	6.20155e+07	1.03743e+08	2.54734e+08	9.10948e+07	8.03419e+07	8.22327e+07	1.15875e+08	1.07232e+08	1.05968e+08
(+/-)-Abscisic acid	C15H20O4	Lipids and lipid-like molecules	Prenol lipids	Sesquiterpenoids	C06082	1.18562	0.00333347	1.68221	up	5.15053e+07	4.36733e+07	3.81533e+07	2.87664e+07	1.14037e+07	2.25673e+07	2.18894e+07	2.11384e+07	1.42151e+07	1.72266e+07	1.06959e+07	1.11209e+07	1.61341e+07	1.08014e+07	1.92968e+07	5.62443e+06
4-Nitrophenol	C6H5NO3	Benzenoids	Phenols	Nitrophenols	C00870	0.840372	0.00340194	1.73037	up	2.61922e+08	1.32947e+08	1.89648e+08	1.80414e+08	1.4527e+08	2.06018e+08	2.05426e+08	1.95291e+08	1.66321e+08	1.347e+08	1.48475e+08	6.33893e+07	1.3403e+08	7.08963e+07	6.64864e+07	6.29108e+07
beta-Cyclodextrin	C42H70O35	Organic oxygen compounds	Organooxygen compounds	Carbohydrates and carbohydrate conjugates	C13183	-2.51348	0.00342927	1.604	down	2.04694e+07	432391	3.41241e+06	1.76708e+06	57521.3	709307	871041	331966	5.7326e+06	3.26059e+07	6.11937e+07	2.88523e+06	7.46375e+06	7.81399e+06	2.56472e+07	1.68279e+07
N-Despyridinyl rosiglitazone	C13H16N2O3S	Benzenoids	Phenol ethers	-	-	2.25849	0.00354505	1.58659	up	2.32691e+07	1.2935e+08	9.83711e+07	2.88284e+07	2.80931e+07	8.90738e+07	9.3783e+07	6.7528e+07	1.3847e+06	2.07542e+07	1.49727e+06	2.93812e+07	1.92406e+07	1.48625e+07	2.09361e+07	8.62244e+06
OPC-4:0	C14H22O3	Organic oxygen compounds	Organooxygen compounds	Carbonyl compounds	-	1.21959	0.00356253	1.65708	up	1.31496e+08	2.22768e+08	4.39385e+08	2.72477e+08	1.07242e+08	2.00051e+08	2.65624e+08	4.29732e+08	8.23163e+07	1.22444e+08	1.10394e+08	1.23613e+08	1.20555e+08	1.00953e+08	1.01047e+08	1.27022e+08
Chlorfenethol	C14H12Cl2O	Benzenoids	Benzene and substituted derivatives	Diphenylmethanes	C19023	1.77607	0.00358116	1.5737	up	2.10977e+07	6.7834e+07	1.8388e+08	6.32172e+07	1.61113e+08	9.83767e+07	6.49697e+07	1.97579e+08	2.23143e+07	4.77435e+07	2.09854e+07	6.22446e+07	1.55157e+07	2.5643e+07	1.9028e+07	3.70617e+07
Velloquercetin 3-methyl ether	C21H18O7	Phenylpropanoids and polyketides	Flavonoids	Flavones	-	-1.644	0.00358782	1.61095	down	1.41842e+07	704833	2.50655e+06	850482	1.87897e+06	7.24419e+06	3.90485e+06	1.80807e+06	1.19796e+07	2.86123e+07	8.79503e+06	8.79958e+06	9.55479e+06	6.94218e+06	1.64774e+07	1.22313e+07
N-Acetyl-L-tryptophan	C13H14N2O3	Organic acids and derivatives	Carboxylic acids and derivatives	Amino acids, peptides, and analogues	-	2.52026	0.00360853	1.55789	up	3.13486e+06	2.09164e+07	1.08046e+08	2.05933e+07	6.17389e+07	2.15693e+07	4.19539e+07	2.61225e+07	8.0446e+06	4.90017e+06	2.37075e+06	1.5751e+06	4.67292e+06	1.34202e+07	2.25505e+06	1.5765e+07
Decarestrictin J	C10H16O4	Organic oxygen compounds	Organooxygen compounds	Carbonyl compounds	-	-1.31305	0.00361012	1.60373	down	5.22249e+06	3.76537e+06	8.03898e+06	1.82373e+06	1.89489e+06	1.28801e+07	5.18305e+06	5.45495e+06	1.5736e+07	1.17069e+07	1.33465e+07	4.27053e+06	1.5095e+07	1.69956e+07	1.5929e+07	1.69003e+07
Threonylglutamic acid	C9H16N2O6	Organic acids and derivatives	Carboxylic acids and derivatives	Amino acids, peptides, and analogues	-	0.852038	0.00362672	1.59738	up	4.76158e+07	9.94331e+07	9.95063e+07	6.38283e+07	1.05583e+08	1.33919e+08	1.34873e+08	8.78328e+07	3.99283e+07	5.11597e+07	3.06763e+07	8.24521e+07	5.15843e+07	5.62718e+07	4.83503e+07	6.75934e+07
Isoboonein	C9H14O3	Lipids and lipid-like molecules	Prenol lipids	Terpene lactones	-	-0.773943	0.00365552	1.53869	down	2.48977e+08	2.06832e+08	1.9075e+08	3.4269e+08	1.60661e+08	1.32567e+08	1.68301e+08	1.94039e+08	3.26692e+08	2.79998e+08	2.05232e+08	2.9198e+08	6.1429e+08	3.60113e+08	4.05398e+08	3.28832e+08
(-)-Chrysogine	C10H10N2O2	Organoheterocyclic compounds	Diazanaphthalenes	Benzodiazines	-	1.63868	0.00370055	1.56524	up	7.54095e+07	2.46748e+08	1.20615e+08	1.50047e+08	1.01542e+08	1.10198e+08	4.06715e+08	1.00743e+08	2.82645e+07	2.84148e+07	9.91932e+06	9.0309e+07	9.92369e+07	7.71243e+07	2.73356e+07	6.07507e+07
Cytochalasin G	C29H34N2O4	Alkaloids and derivatives	Cytochalasans	Chaetoglobosins	-	1.12802	0.00370752	1.55463	up	1.05558e+07	8.57676e+06	1.32678e+07	6.99039e+06	1.21202e+07	3.21628e+07	1.76152e+07	1.60913e+07	6.68323e+06	5.83038e+06	8.78224e+06	8.49846e+06	3.93662e+06	5.58559e+06	4.63928e+06	9.75067e+06
3-Oxocholic acid	C24H38O5	Lipids and lipid-like molecules	Steroids and steroid derivatives	Bile acids, alcohols and derivatives	-	-1.06576	0.0037232	1.54534	down	1.67126e+07	1.40959e+07	8.69013e+06	2.83867e+07	9.10967e+06	5.37684e+06	1.25978e+07	1.65796e+07	4.61569e+07	3.79719e+07	1.68225e+07	1.59405e+07	3.50853e+07	2.53604e+07	3.10436e+07	2.51218e+07
Parachlorophenol	C6H5ClO	Benzenoids	Phenols	Halophenols	C02124	-1.87431	0.00380699	1.57526	down	109804	42740.2	857897	199841	483411	88489.9	126950	564939	1.53651e+06	1.22015e+06	1.31204e+06	184287	1.26922e+06	852619	1.78735e+06	908424
Napqi	C8H7NO2	Organic nitrogen compounds	Organonitrogen compounds	Imines	-	-0.969676	0.00381405	1.64724	down	2.21403e+08	4.95549e+07	4.07203e+07	8.10678e+07	4.17358e+07	5.31236e+07	4.08568e+07	5.79992e+07	1.8512e+08	1.41256e+08	1.15788e+08	1.47428e+08	1.19208e+08	1.1861e+08	2.04872e+08	1.16244e+08
(1,2,3-Trimethyl-2-cyclopropen-1-yl)benzene	C12H14	Benzenoids	Benzene and substituted derivatives	-	-	-1.13126	0.00381433	1.62496	down	5.63669e+08	1.98952e+08	1.46467e+08	8.68796e+08	1.53767e+08	1.92693e+08	2.01379e+08	2.15586e+08	5.36075e+08	9.22553e+08	9.75052e+08	5.7647e+08	7.69386e+08	3.30266e+08	7.05264e+08	7.51677e+08
Alanylserine	C6H12N2O4	Organic acids and derivatives	Carboxylic acids and derivatives	Amino acids, peptides, and analogues	-	1.72542	0.00383355	1.60071	up	1.33963e+07	3.76689e+07	6.39445e+07	3.11684e+07	1.33616e+08	6.86099e+07	1.01e+08	5.82754e+07	1.86558e+07	1.71536e+07	1.24759e+07	3.33463e+07	1.5291e+07	1.98608e+07	7.68293e+06	2.90609e+07
Cocculidine	C18H23NO2	Alkaloids and derivatives	Erythrina alkaloids	Erythrinanes	-	1.76129	0.00385371	1.55766	up	1.41967e+06	4.00535e+06	8.72245e+06	2.85583e+06	4.10997e+06	5.35235e+06	1.80643e+06	2.70325e+06	1.30491e+06	1.56368e+06	1.82864e+06	1.18953e+06	224330	2.2874e+06	478072	260669
Epinine	C9H13NO2	Benzenoids	Phenols	Benzenediols	C07453	1.90746	0.00386019	1.53289	up	8.46356e+06	1.33061e+07	3.05789e+07	1.7938e+07	1.12121e+08	1.66607e+07	2.28892e+07	2.6051e+07	6.08702e+06	4.27273e+06	2.74992e+06	6.74573e+06	8.11248e+06	5.9298e+06	2.49877e+06	2.97129e+07
2,3,4-Trimethyl-hex-3-enal	C9H16O	Organic oxygen compounds	Organooxygen compounds	Carbonyl compounds	-	-0.8016	0.00387114	1.52664	down	1.23916e+08	9.46666e+07	6.20667e+07	1.04197e+08	4.94962e+07	6.69283e+07	9.59009e+07	6.80945e+07	1.57771e+08	1.63518e+08	1.36653e+08	8.64817e+07	2.47193e+08	1.14666e+08	1.0171e+08	1.51587e+08
Honokiol	C18H18O2	Benzenoids	Benzene and substituted derivatives	Biphenyls and derivatives	C10630	2.64287	0.00388746	1.58379	up	1.18485e+07	1.45639e+07	5.08961e+07	4.53382e+06	1.52599e+06	1.51965e+07	3.17926e+06	7.13008e+06	571426	1.00143e+07	2.07529e+06	574645	152089	2.50783e+06	294965	1.24117e+06
Ala-Glu-OH	C8H14N2O5	Organic acids and derivatives	Carboxylic acids and derivatives	Amino acids, peptides, and analogues	C20958	1.84775	0.00389534	1.60779	up	1.06413e+08	3.02311e+08	5.4146e+08	2.5314e+08	1.17867e+09	5.60257e+08	9.03537e+08	3.24169e+08	1.03616e+08	1.33399e+08	7.1475e+07	2.59993e+08	9.49267e+07	1.6245e+08	1.19641e+08	2.13019e+08
Pogostone	C12H16O4	Organic oxygen compounds	Organooxygen compounds	Carbonyl compounds	-	-0.832928	0.00393109	1.53275	down	3.67219e+07	2.131e+07	2.34386e+07	4.90923e+07	2.34119e+07	1.49159e+07	2.33758e+07	1.70731e+07	5.21022e+07	3.55092e+07	2.98598e+07	5.1494e+07	6.61583e+07	3.12915e+07	6.26503e+07	4.38304e+07
6Z,8E,10E,12Z-Octadecatetraenoic acid	C18H28O2	Lipids and lipid-like molecules	Fatty Acyls	Lineolic acids and derivatives	-	-0.78686	0.00405634	1.54201	down	3.24475e+09	3.60419e+09	1.68591e+09	4.46226e+09	4.24205e+09	4.43306e+09	3.87113e+09	4.48637e+09	3.96544e+09	7.30771e+09	5.79486e+09	7.92465e+09	5.05369e+09	5.46375e+09	5.69386e+09	1.06068e+10
Methylisatoid	C17H12N2O4	Organoheterocyclic compounds	Diazanaphthalenes	Benzodiazines	-	1.60281	0.00405874	1.60672	up	9.88693e+06	8.91878e+06	5.51142e+06	2.58235e+06	6.086e+06	5.34047e+06	2.47674e+06	6.76271e+06	8.27246e+06	212707	510669	859257	2.77147e+06	910858	970854	1.15193e+06
Prostaglandin E1	C20H34O5	Lipids and lipid-like molecules	Fatty Acyls	Eicosanoids	C04741	-1.04739	0.00408343	1.55895	down	8.54637e+07	4.8171e+07	9.96748e+07	1.0617e+08	4.25682e+07	5.02037e+07	7.15304e+07	6.53512e+07	8.84029e+07	1.16346e+08	1.10352e+08	2.34151e+08	1.82732e+08	2.15205e+08	1.63331e+08	6.57539e+07
2-Amino-5-phenylpyridine	C11H10N2	Organoheterocyclic compounds	Pyridines and derivatives	Phenylpyridines	-	0.967704	0.00414925	1.52383	up	5.07899e+08	1.07852e+09	9.32753e+08	5.0778e+08	5.76664e+08	9.57515e+08	8.5618e+08	1.54285e+09	2.52856e+08	6.22571e+08	2.78925e+08	3.82664e+08	6.60062e+08	5.90162e+08	4.60346e+08	3.1128e+08
N-(p-Coumaroyl) Serotonin	C19H18N2O3	Organoheterocyclic compounds	Indoles and derivatives	Tryptamines and derivatives	-	3.23169	0.00420169	1.54877	up	2.75824e+06	3.411e+07	2.71302e+08	4.49283e+07	1.78105e+08	7.35673e+07	9.92627e+07	4.80985e+07	3.92238e+06	1.7363e+06	262861	2.43605e+06	8.30238e+06	1.98166e+07	4.92428e+06	3.86669e+07
Olivetol	C11H16O2	Benzenoids	Phenols	Benzenediols	-	-0.956713	0.00426158	1.6295	down	1.70741e+08	1.67117e+08	1.11603e+08	7.80395e+07	1.00854e+08	9.40405e+07	1.37348e+08	1.54564e+08	1.93433e+08	1.94158e+08	1.33042e+08	2.10196e+08	3.00295e+08	5.25317e+08	2.29126e+08	1.83084e+08
4-Methyloctanoic acid	C9H18O2	Lipids and lipid-like molecules	Fatty Acyls	Fatty acids and conjugates	-	-1.28312	0.00426378	1.52667	down	5.27767e+07	1.59113e+07	1.6088e+07	3.39967e+07	1.30009e+07	1.75568e+07	3.07149e+07	1.83719e+07	6.90486e+07	7.60222e+07	7.12655e+07	2.88043e+07	1.06564e+08	2.65638e+07	2.9486e+07	7.51229e+07
D-Mannitol	C6H14O6	Organic oxygen compounds	Organooxygen compounds	Carbohydrates and carbohydrate conjugates	C00392	-2.05847	0.00426468	1.6548	down	1.13054e+08	2.06008e+08	1.9404e+08	1.41202e+08	2.81965e+08	1.87227e+08	4.12082e+08	1.39079e+08	1.23921e+09	2.27101e+09	1.11633e+09	3.07723e+08	8.73721e+08	5.14881e+08	1.58725e+08	4.9406e+08
mescaline	C11H17NO3	Benzenoids	Benzene and substituted derivatives	Phenethylamines	C06546	1.60153	0.00430749	1.51278	up	3.428e+07	2.08089e+07	7.25325e+07	4.69008e+07	1.79054e+08	4.3711e+07	6.24699e+07	4.99109e+07	3.69615e+07	5.20054e+06	1.22275e+07	1.75607e+07	1.77768e+07	2.91525e+07	1.6594e+07	3.24759e+07
L-Alanyl-L-tryptophan anhydride	C14H15N3O2	Organic acids and derivatives	Carboxylic acids and derivatives	Amino acids, peptides, and analogues	-	1.30938	0.00430758	1.56765	up	1.06617e+07	5.75368e+07	5.06284e+07	4.59886e+07	4.91169e+07	5.32663e+07	3.91361e+07	5.57438e+07	1.75526e+07	1.33209e+07	6.0205e+06	2.14969e+07	3.1144e+07	2.66796e+07	1.26878e+07	1.71948e+07
Endophenazine B	C19H18N2O3	Organoheterocyclic compounds	Diazanaphthalenes	Benzodiazines	-	2.92803	0.00438228	1.54675	up	1.13687e+07	1.01184e+08	5.93416e+08	1.15226e+08	6.60786e+08	1.90456e+08	2.4243e+08	1.2978e+08	1.44477e+07	9.33827e+06	2.48167e+06	1.26201e+07	2.71422e+07	6.42708e+07	2.05371e+07	1.17817e+08
2-(4-Chlorophenyl)-3-phenyl-3-(2-pyridinyl)acrylonitrile	C20H13ClN2	Phenylpropanoids and polyketides	Stilbenes	-	C14893	2.48566	0.00439122	1.56201	up	2.2691e+06	1.17958e+07	2.20636e+07	4.37848e+06	3.12666e+07	4.36131e+07	3.66484e+07	2.40583e+07	7.39873e+06	1.3124e+06	746461	7.52749e+06	1.09846e+06	7.84369e+06	1.96668e+06	3.54628e+06
LysoPE(0:0/14:0)	C19H40NO7P	Lipids and lipid-like molecules	Glycerophospholipids	Glycerophosphoethanolamines	-	-3.1495	0.00439431	1.56788	down	5.15364e+07	2.47376e+06	7.94442e+06	1.05943e+07	387518	162812	8.6436e+06	204622	1.6338e+08	9.82693e+07	2.5744e+08	8.18529e+06	1.24288e+07	2.89377e+07	1.18276e+08	4.02428e+07
(+)-Columbianetin	C14H14O4	Phenylpropanoids and polyketides	Coumarins and derivatives	Furanocoumarins	C19707	0.911229	0.00440217	1.7346	up	7.57292e+06	7.95261e+06	2.52457e+06	7.82362e+06	4.97223e+06	3.87602e+06	6.8015e+06	5.1069e+06	2.22987e+06	3.90857e+06	3.0298e+06	2.25441e+06	2.28295e+06	3.60776e+06	4.14635e+06	3.33514e+06
Pro Pro Arg	C16H28N6O4	Organic acids and derivatives	Carboxylic acids and derivatives	Amino acids, peptides, and analogues	-	-1.11527	0.00441264	1.51183	down	1.22031e+08	1.12905e+08	8.12298e+07	2.33591e+08	6.77451e+07	8.03596e+07	6.10128e+07	1.19933e+08	3.42265e+08	1.64402e+08	1.31346e+08	9.60943e+07	3.4639e+08	2.73321e+08	3.0527e+08	2.44727e+08
2-Formylglutarate	C6H8O5	Lipids and lipid-like molecules	Fatty Acyls	Fatty acids and conjugates	C16159	1.31733	0.00441442	1.54417	up	8.1964e+07	6.34886e+07	1.00535e+08	7.55056e+07	3.65849e+08	1.65703e+08	1.42283e+08	1.0919e+08	4.53708e+07	4.79343e+07	6.21122e+07	1.11952e+08	4.58914e+07	4.82269e+07	4.35734e+07	3.81557e+07
Rosin	C15H20O6	Lipids and lipid-like molecules	Fatty Acyls	Fatty acyl glycosides	-	0.621363	0.00441749	1.53597	up	1.59279e+07	2.1731e+07	2.47893e+07	2.28092e+07	1.86348e+07	2.59135e+07	2.4804e+07	3.45074e+07	1.41822e+07	1.07044e+07	1.03075e+07	2.12781e+07	1.76439e+07	2.06465e+07	1.19153e+07	1.6259e+07
3alpha-(3,4,5-Trimethoxybenzoyloxy)nortropan-6beta-ol	C17H23NO6	Benzenoids	Benzene and substituted derivatives	Benzoic acids and derivatives	-	1.38101	0.00443339	1.52381	up	3.82734e+06	3.3216e+06	1.49185e+07	4.4587e+06	6.75013e+06	1.10986e+07	7.65673e+06	1.1102e+07	7.45581e+06	3.72558e+06	3.32092e+06	1.57662e+06	1.02222e+06	2.20198e+06	1.54645e+06	3.39051e+06
Quercetin 3-O-xylosyl-glucuronide	C26H26O17	Phenylpropanoids and polyketides	Flavonoids	Flavonoid glycosides	-	1.87765	0.00451062	1.62147	up	1.69023e+07	7.75245e+06	9.5253e+06	6.44181e+06	1.15833e+06	4.39126e+06	4.13219e+06	6.05698e+06	438389	2.7734e+06	815641	2.51675e+06	1.81734e+06	1.37856e+06	3.31058e+06	2.28654e+06
Farnesyl acetone	C18H30O	Lipids and lipid-like molecules	Prenol lipids	Diterpenoids	-	-2.6292	0.00453906	1.60515	down	9.85956e+07	9.04096e+07	7.73694e+07	1.13814e+08	1.04193e+08	2.41993e+08	9.86168e+07	9.38714e+07	1.45572e+09	3.21794e+08	1.95102e+09	1.71875e+08	1.30308e+08	2.92297e+08	2.95674e+08	1.06615e+09
ACEXAMIC ACID	C8H15NO3	Lipids and lipid-like molecules	Fatty Acyls	Fatty acids and conjugates	-	1.16455	0.00455997	1.51044	up	6.63597e+07	4.22137e+07	9.55368e+07	4.2767e+07	1.77976e+08	1.22539e+08	9.39911e+07	7.61286e+07	6.42985e+07	3.31751e+07	3.24289e+07	2.03158e+07	5.22775e+07	3.55957e+07	2.3996e+07	5.79959e+07
Propioxatin B	C18H31N3O6	Organic acids and derivatives	Carboxylic acids and derivatives	Amino acids, peptides, and analogues	-	0.887361	0.00467994	1.57077	up	1.04476e+07	1.08003e+07	5.99736e+06	9.84485e+06	8.97495e+06	9.09992e+06	1.46091e+07	7.11215e+06	6.4593e+06	5.92432e+06	5.75669e+06	4.22743e+06	5.34472e+06	4.78459e+06	1.70475e+06	7.36304e+06
Microphyllone	C22H22O4	Benzenoids	Fluorenes	-	-	-1.20368	0.00468772	1.53454	down	1.02858e+07	1.62468e+06	1.66949e+06	3.1914e+06	2.01386e+06	5.08663e+06	3.61034e+06	5.30673e+06	1.35446e+07	6.04374e+06	1.6171e+07	1.0071e+07	5.11443e+06	1.14087e+07	7.13999e+06	6.02825e+06
9,10,13-TriHOME	C18H34O5	Lipids and lipid-like molecules	Fatty Acyls	Fatty acids and conjugates	C14835	-1.49428	0.00470728	1.54867	down	2.97313e+10	7.84404e+09	3.70248e+09	1.42518e+10	8.68973e+09	1.37637e+10	9.86019e+09	1.32346e+10	4.01139e+10	4.86873e+10	6.56243e+10	8.36057e+09	2.15187e+10	2.53213e+10	2.99831e+10	4.5151e+10
8-(1,1-DMA)kaempferide	C21H20O6	Phenylpropanoids and polyketides	Flavonoids	Flavones	C11580	-1.40712	0.00470926	1.52447	down	3.50544e+07	7.08337e+06	2.06715e+07	7.50072e+06	3.72384e+06	1.5567e+07	4.19734e+06	9.0908e+06	1.32015e+07	4.56813e+07	4.76313e+07	3.35605e+07	1.39372e+07	3.51701e+07	3.43443e+07	4.93432e+07
Dihydrohaplamine	C15H17NO3	Organoheterocyclic compounds	Quinolines and derivatives	Quinolones and derivatives	-	3.03083	0.00472825	1.5039	up	2.76474e+06	1.55271e+06	7.64282e+06	2.06389e+06	5.08133e+07	2.57466e+06	4.83579e+06	2.8805e+06	578924	187483	745643	3.49363e+06	372596	362954	879582	2.5717e+06
Orsellinate	C8H8O4	Benzenoids	Benzene and substituted derivatives	Benzoic acids and derivatives	C01839	1.19009	0.00476833	1.56425	up	1.57039e+07	1.98291e+07	1.02083e+07	1.42947e+07	6.33768e+06	2.58749e+07	3.38405e+07	1.76305e+07	8.87732e+06	6.90603e+06	8.86507e+06	9.72118e+06	1.03112e+07	7.87569e+06	6.14224e+06	4.28993e+06
4-[(2,4-Dihydroxy-3,3-dimethylbutanoyl)amino]butanoic acid	C10H19NO5	Organic acids and derivatives	Carboxylic acids and derivatives	Amino acids, peptides, and analogues	-	1.26985	0.00478311	1.52387	up	1.05673e+08	2.77893e+08	1.30751e+08	7.25915e+07	5.1177e+07	1.447e+08	6.25596e+07	1.33514e+08	2.22655e+07	4.03738e+07	4.25517e+07	7.56884e+07	4.61566e+07	7.08113e+07	5.99052e+07	4.81827e+07
9,10,18-Trihydroxyoctadecanoic acid	C18H36O5	Lipids and lipid-like molecules	Fatty Acyls	Fatty acids and conjugates	-	-2.69106	0.00480871	1.58464	down	3.0633e+09	1.66897e+09	8.92215e+08	1.68034e+09	1.18473e+09	1.37062e+09	2.512e+09	1.29599e+09	3.92748e+10	8.28402e+09	1.21977e+10	1.88161e+09	1.57838e+09	1.29332e+10	5.17907e+09	6.9385e+09
Cytoglobosin D	C32H38N2O4	Organoheterocyclic compounds	Isoindoles and derivatives	Isoindolines	-	1.1919	0.00481503	1.51014	up	2.73132e+06	4.63976e+06	6.14313e+06	2.81894e+06	6.08743e+06	1.07419e+07	9.86071e+06	6.49977e+06	2.33105e+06	2.48916e+06	3.46486e+06	4.40048e+06	1.49725e+06	2.05641e+06	1.28155e+06	4.15673e+06
Arolycoricidinol	C14H9NO5	Alkaloids and derivatives	Amaryllidaceae alkaloids	Phenanthridine- and phenanthridone-type amaryllidaceae alkaloids	-	1.23059	0.00484274	1.72813	up	7.0405e+06	3.66607e+06	3.25323e+06	1.84249e+06	3.26648e+06	1.57293e+06	1.5043e+06	3.45446e+06	906062	1.60413e+06	3.24775e+06	998418	676069	783913	1.47059e+06	1.22253e+06
N-Caffeoyl serotonin	C19H18N2O4	Organoheterocyclic compounds	Indoles and derivatives	Tryptamines and derivatives	-	2.35436	0.00491302	1.53457	up	5.04162e+06	2.1531e+07	8.18625e+07	1.23501e+07	5.45654e+07	2.37125e+07	2.96263e+07	2.29228e+07	4.83013e+06	2.62464e+06	441744	499215	7.41803e+06	1.2421e+07	2.94953e+06	1.80196e+07
3-hydroxypalmitoleoylcarnitine	C23H43NO5	Lipids and lipid-like molecules	Fatty Acyls	Fatty acid esters	-	1.61408	0.00492511	1.55888	up	6.33683e+07	1.02909e+08	5.39315e+07	4.44965e+07	1.93311e+07	6.70771e+07	2.1324e+08	6.72837e+07	1.78804e+07	2.62917e+07	1.48577e+07	1.99166e+07	4.20582e+07	3.25678e+07	2.46375e+07	2.81291e+07
17-carboxyheptadecanoylcarnitine	C25H47NO6	Lipids and lipid-like molecules	Fatty Acyls	Fatty acid esters	-	1.68582	0.0049337	1.57906	up	1.51385e+08	2.42997e+08	1.1285e+08	8.08491e+07	3.34777e+07	1.36493e+08	3.73756e+08	1.47786e+08	3.68208e+07	4.76408e+07	3.10091e+07	3.84269e+07	8.10487e+07	6.42988e+07	4.66889e+07	5.17967e+07
N-oleoyl glycine	C20H37NO3	Organic acids and derivatives	Carboxylic acids and derivatives	Amino acids, peptides, and analogues	-	-0.968532	0.0049573	1.58917	down	3.69595e+07	3.12421e+07	4.60134e+07	2.52666e+07	2.98408e+07	3.73678e+07	3.06676e+07	3.43375e+07	6.75368e+07	7.85784e+07	8.67009e+07	3.77792e+07	3.10969e+07	9.02949e+07	4.46114e+07	9.5068e+07
Menthol	C10H20O	Lipids and lipid-like molecules	Prenol lipids	Monoterpenoids	-	-2.22717	0.004978	1.66979	down	1.68802e+07	2.68976e+07	2.2941e+07	2.70387e+07	3.70863e+07	3.94302e+07	3.80887e+07	3.35482e+07	6.72272e+07	2.73071e+08	3.61102e+07	2.23766e+08	3.85613e+07	4.73511e+07	1.55787e+08	2.90784e+08
Emodin	C15H10O5	Benzenoids	Anthracenes	Anthraquinones	C10343	1.06037	0.00500499	1.50304	up	1.17386e+07	9.63729e+06	1.18007e+07	7.44999e+06	6.7585e+06	1.49783e+07	2.51854e+07	1.85324e+07	2.8623e+06	9.18791e+06	4.78697e+06	9.96507e+06	4.93072e+06	4.63665e+06	7.19166e+06	7.30546e+06
Lanyuamide I	C18H31NO2	Lipids and lipid-like molecules	Fatty Acyls	Fatty amides	-	-1.1238	0.00501148	1.52424	down	1.0132e+09	1.31408e+09	1.51276e+09	1.53949e+09	7.82855e+08	9.20976e+08	2.06305e+09	1.60813e+09	2.94736e+09	2.26649e+09	7.3638e+09	1.5431e+09	2.58473e+09	2.79776e+09	1.61847e+09	2.31471e+09
9S,12R,13S-Trihydroxy-10E,15Z-octadecadienoic acid	C18H32O5	Lipids and lipid-like molecules	Fatty Acyls	Lineolic acids and derivatives	-	-0.839768	0.00501314	1.5338	down	6.86545e+08	4.01279e+08	1.81383e+08	7.21196e+08	4.01845e+08	3.5791e+08	3.62065e+08	5.24257e+08	5.59398e+08	4.97911e+08	8.51441e+08	7.23243e+08	9.72534e+08	9.03687e+08	1.07528e+09	9.2494e+08
Benzoylagmatine	C12H18N4O	Benzenoids	Benzene and substituted derivatives	Benzoic acids and derivatives	C02253	-1.22757	0.00502307	1.65119	down	3.79893e+07	7.78511e+06	7.29701e+06	3.58037e+07	4.63497e+06	4.94652e+06	6.56482e+06	9.6398e+06	4.13053e+07	3.57554e+07	5.45162e+07	2.60963e+07	2.56267e+07	2.38115e+07	2.96867e+07	3.17068e+07
bonactin	C21H36O7	Organic acids and derivatives	Carboxylic acids and derivatives	Dicarboxylic acids and derivatives	-	-0.954042	0.00502532	1.49907	down	3.76672e+07	2.26454e+07	1.44389e+07	3.23302e+07	4.84405e+07	2.73094e+07	2.45112e+07	3.03754e+07	4.08816e+07	5.90861e+07	1.03406e+08	4.50072e+07	4.68124e+07	3.35129e+07	4.05235e+07	9.13e+07
2-Methylmaleate	C5H6O4	Lipids and lipid-like molecules	Fatty Acyls	Fatty acids and conjugates	C02226	0.724897	0.00505037	1.55402	up	9.28534e+07	6.22714e+07	8.46908e+07	6.24784e+07	1.63552e+08	7.21136e+07	8.6056e+07	5.99676e+07	5.28027e+07	4.90785e+07	4.30704e+07	7.3055e+07	5.10043e+07	5.07512e+07	4.8411e+07	4.56641e+07
5-Bromo-L-tryptophan	C11H11BrN2O2	Organoheterocyclic compounds	Indoles and derivatives	Indolyl carboxylic acids and derivatives	-	2.88703	0.00505173	1.53277	up	1.12086e+07	2.26642e+07	7.95205e+07	7.22954e+06	9.68548e+06	4.79127e+07	9.8995e+07	5.79947e+07	6.56555e+06	439893	2.00879e+06	1.35287e+07	1.00316e+07	157245	343237	1.22392e+07
Ethylisopropylamiloride	C11H18ClN7O	Organoheterocyclic compounds	Diazines	Pyrazines	-	2.85248	0.00505438	1.52479	up	1.10276e+06	2.81951e+07	3.62051e+07	2.39905e+07	6.45647e+06	2.89593e+07	5.07113e+07	1.02099e+08	975395	1.32176e+06	291945	1.88046e+06	1.41891e+07	1.76518e+07	598660	1.54323e+06
Benzoylpaeoniflorin	C30H32O12	Lipids and lipid-like molecules	Prenol lipids	Terpene glycosides	-	-1.05785	0.0050848	1.50868	down	2.52847e+07	1.97581e+07	9.46167e+06	2.74905e+07	1.03754e+07	1.38967e+07	1.31543e+07	1.68788e+07	2.59081e+07	4.42637e+07	2.73068e+07	3.97345e+07	1.6526e+07	2.19964e+07	3.71626e+07	7.08539e+07
trans-2-Hexenyl acetate	C8H14O2	Organic acids and derivatives	Carboxylic acids and derivatives	Carboxylic acid derivatives	-	-1.01405	0.00511359	1.54902	down	3.63373e+08	4.51346e+08	3.55053e+08	6.28914e+08	2.92474e+08	2.56011e+08	9.29058e+08	6.87249e+08	7.50363e+08	8.85229e+08	6.55264e+08	1.03114e+09	1.59607e+09	1.27046e+09	1.36125e+09	4.54732e+08
Toxicol C	C36H54O6S	Lipids and lipid-like molecules	Prenol lipids	Sesterterpenoids	-	2.06782	0.00513675	1.58104	up	9.23684e+06	1.03081e+07	1.62226e+07	4.99482e+06	1.23163e+07	4.32931e+07	1.51278e+07	1.64207e+07	3.94969e+06	202073	1.25247e+07	1.52552e+06	545669	3.53391e+06	1.77275e+06	6.45717e+06
D-Xylonic acid	C5H10O6	Organic oxygen compounds	Organooxygen compounds	Carbohydrates and carbohydrate conjugates	C00502	2.01788	0.00516035	1.52828	up	4.8149e+08	1.27887e+09	2.05892e+09	3.79645e+08	6.68747e+09	5.02452e+09	2.50289e+09	3.5385e+09	1.45617e+08	1.46697e+08	1.55525e+08	3.65177e+09	2.07256e+08	5.39154e+08	2.9662e+08	2.77829e+08
deferrioxamine E	C27H48N6O9	Phenylpropanoids and polyketides	Macrolactams	-	-	1.58961	0.00516227	1.49912	up	1.62256e+07	1.87891e+07	2.74923e+07	5.64099e+06	1.8547e+07	6.50216e+07	2.64829e+07	3.19827e+07	1.01402e+07	3.39011e+06	2.09367e+07	7.34602e+06	5.62352e+06	8.35542e+06	4.79463e+06	9.24896e+06
Ancistroquinone F	C13H10O6	Benzenoids	Naphthalenes	Naphthoquinones	-	1.61691	0.00521103	1.56858	up	2.60568e+06	7.57192e+06	1.73354e+07	1.29976e+07	2.23962e+07	1.92663e+07	2.17859e+07	1.80189e+07	3.83511e+06	3.0807e+06	3.32332e+06	5.92384e+06	4.66437e+06	1.03234e+07	2.88513e+06	5.73291e+06
Linoleamide MEA	C20H37NO2	Organic nitrogen compounds	Organonitrogen compounds	Amines	-	-1.661	0.00530146	1.52513	down	3.53528e+07	1.57021e+07	1.21911e+07	2.02425e+07	1.7885e+07	3.89752e+07	1.44296e+07	1.30221e+07	7.8593e+07	7.44885e+07	9.26201e+07	1.93873e+07	1.61976e+07	7.8212e+07	4.83381e+07	1.22809e+08
2,4-Dimethoxyquinazoline	C10H10N2O2	Organoheterocyclic compounds	Diazanaphthalenes	Benzodiazines	-	2.32575	0.00531594	1.48762	up	1.41869e+07	3.64757e+08	9.59574e+07	1.28631e+08	1.39024e+07	5.42724e+07	4.6689e+07	7.61541e+07	6.79426e+06	5.40295e+06	2.3272e+06	1.61882e+07	1.01338e+08	8.41663e+06	8.01661e+06	1.00053e+07
Ascleposide E	C19H32O8	Organic oxygen compounds	Organooxygen compounds	Carbohydrates and carbohydrate conjugates	-	-0.999054	0.00537246	1.52894	down	3.4999e+07	1.84627e+07	1.75372e+07	4.43178e+07	1.83759e+07	1.14403e+07	8.23782e+06	2.74723e+07	3.09095e+07	4.07939e+07	2.82171e+07	5.42573e+07	6.57579e+07	3.73057e+07	6.24992e+07	4.17085e+07
16alpha,17alpha-Dihydroxyprogesterone acetophenide	C29H36O4	Lipids and lipid-like molecules	Steroids and steroid derivatives	Pregnane steroids	C14674	1.61451	0.00542547	1.56891	up	4.31836e+06	7.35178e+06	5.99238e+06	3.81233e+06	1.49443e+07	4.39181e+06	5.714e+06	5.06621e+06	485195	1.09851e+06	2.45729e+06	5.89803e+06	255955	1.80939e+06	1.764e+06	3.08004e+06
Comazaphilone E	C22H24O8	Organoheterocyclic compounds	Azaphilones	-	-	-0.87511	0.00542999	1.56464	down	4.59448e+07	2.42425e+07	5.11612e+07	3.6702e+07	1.43858e+07	3.09968e+07	1.29034e+07	2.92999e+07	5.28091e+07	5.54121e+07	7.16459e+07	5.04191e+07	3.61076e+07	6.41863e+07	6.15471e+07	5.84066e+07
1alpha,5alpha-Dimercaptoandrostane-3alpha,17beta-diol	C19H32O2S2	Lipids and lipid-like molecules	Steroids and steroid derivatives	Androstane steroids	C14960	-0.653387	0.00543922	1.55845	down	4.44964e+07	6.78113e+07	5.86894e+07	1.40935e+08	4.83929e+07	6.07798e+07	6.3904e+07	7.10621e+07	1.01663e+08	1.13195e+08	8.72826e+07	1.00303e+08	1.62498e+08	1.22483e+08	8.13636e+07	1.05832e+08
Desmarestene	C11H14	Hydrocarbons	Unsaturated hydrocarbons	Olefins	-	-0.80869	0.00547131	1.51551	down	2.02196e+08	3.01889e+08	2.27501e+08	4.87118e+08	2.30882e+08	1.276e+08	2.81237e+08	3.05113e+08	8.52471e+08	4.29523e+08	2.99268e+08	4.13126e+08	5.58571e+08	4.52917e+08	4.03284e+08	3.80531e+08
(-)-Huperzine A	C15H18N2O	Organoheterocyclic compounds	Quinolines and derivatives	Quinolones and derivatives	-	1.30345	0.00558748	1.48995	up	2.45623e+07	3.95007e+07	1.05842e+08	3.55879e+07	9.04838e+07	3.5418e+07	5.22904e+07	4.06116e+07	1.94456e+07	1.20523e+07	2.07187e+07	5.56739e+06	2.18807e+07	3.35595e+07	1.33647e+07	4.53174e+07
L-Aspartic acid	C4H7NO4	Organic acids and derivatives	Carboxylic acids and derivatives	Amino acids, peptides, and analogues	C00049	0.854356	0.00560267	1.51866	up	8.76635e+07	4.59175e+07	7.19586e+07	5.985e+07	7.73904e+07	1.62345e+08	7.93432e+07	9.89865e+07	4.91839e+07	5.37733e+07	5.29104e+07	7.41469e+07	2.78883e+07	3.07703e+07	3.57242e+07	5.36297e+07
Glu-Asp-Ile	C15H25N3O8	Organic acids and derivatives	Carboxylic acids and derivatives	Amino acids, peptides, and analogues	-	1.76242	0.00560468	1.51136	up	6.17559e+06	7.31695e+06	1.39847e+07	5.79151e+06	3.62717e+07	3.89654e+07	2.49564e+07	1.63178e+07	4.51668e+06	3.75255e+06	4.77319e+06	1.0781e+07	2.46841e+06	4.19566e+06	3.34706e+06	1.03136e+07
Ilicicolin A	C23H31ClO3	Lipids and lipid-like molecules	Prenol lipids	Sesquiterpenoids	-	-1.54534	0.00561707	1.57519	down	2.65136e+07	4.1968e+06	3.56628e+06	7.9928e+06	604157	4.49294e+06	5.42973e+06	5.45501e+06	2.40085e+07	2.60723e+07	2.42707e+07	7.21204e+06	1.71854e+07	2.22198e+07	1.82611e+07	3.07905e+07
N-Stearoyl Threonine	C22H43NO4	Organic acids and derivatives	Carboxylic acids and derivatives	Amino acids, peptides, and analogues	-	2.1144	0.00569673	1.53243	up	3.44611e+06	1.29527e+07	1.82543e+07	1.07039e+07	6.97633e+07	1.63858e+07	8.16283e+06	8.78819e+06	2.59494e+06	3.16967e+06	1.3151e+06	4.29482e+06	5.25681e+06	8.46359e+06	4.30201e+06	4.88798e+06
Indole-3-acetyl-L-valine	C15H18N2O3	Organic acids and derivatives	Carboxylic acids and derivatives	Amino acids, peptides, and analogues	-	2.82923	0.00588816	1.51919	up	5.58266e+06	9.26537e+07	4.5846e+08	8.82961e+07	3.37394e+08	1.1752e+08	1.78614e+08	1.06888e+08	2.06174e+07	7.35933e+06	4.0974e+06	6.11352e+06	1.95758e+07	3.9989e+07	9.76091e+06	8.74242e+07
1beta-Hydroxy-11-epi-colartrin	C15H24O4	Lipids and lipid-like molecules	Prenol lipids	Terpene lactones	-	-1.21148	0.0059608	1.5211	down	5.78563e+07	2.31376e+07	1.43376e+07	4.11492e+07	1.80713e+07	1.42939e+07	3.17544e+07	1.49363e+07	9.31318e+07	7.14626e+07	1.13437e+08	1.97873e+07	4.81764e+07	5.38903e+07	5.46283e+07	4.4616e+07
Mycosporine glutaminol	C13H22N2O6	Organic oxygen compounds	Organooxygen compounds	Carbonyl compounds	-	0.631839	0.00596642	1.4847	up	1.93306e+07	2.05881e+07	1.49509e+07	1.52435e+07	1.49644e+07	3.05341e+07	2.04331e+07	2.05878e+07	1.69775e+07	1.12066e+07	1.19042e+07	1.28876e+07	1.77645e+07	9.53918e+06	6.94237e+06	1.38615e+07
9-Methyladenine	C6H7N5	Organoheterocyclic compounds	Imidazopyrimidines	Purines and purine derivatives	-	0.942695	0.00598904	1.51444	up	9.10807e+07	2.42586e+08	2.62958e+08	2.17697e+08	1.97784e+08	2.76451e+08	1.78441e+08	2.99121e+08	6.40081e+07	9.15427e+07	5.2866e+07	1.51042e+08	2.1044e+08	1.56785e+08	1.05809e+08	8.63469e+07
Beta-Zearalanol	C18H26O5	Phenylpropanoids and polyketides	Macrolides and analogues	-	C14753	-0.729498	0.00603873	1.52594	down	2.98229e+07	4.80414e+07	4.79339e+07	7.5036e+07	2.46767e+07	5.58858e+07	5.01445e+07	6.06034e+07	4.69962e+07	5.83889e+07	9.60188e+07	1.07342e+08	8.0349e+07	8.62098e+07	9.09741e+07	8.39209e+07
Limazepine C	C15H16N2O3	Organoheterocyclic compounds	Benzodiazepines	1,4-benzodiazepines	-	1.97787	0.00607356	1.48921	up	5.22715e+06	2.69289e+07	1.85055e+07	8.37785e+06	2.08145e+06	7.66862e+06	1.33704e+07	6.0549e+06	391002	3.38392e+06	2.55162e+06	609622	3.00898e+06	7.16632e+06	2.85784e+06	2.42537e+06
Nigerapyrone D	C14H16O4	Organoheterocyclic compounds	Pyrans	Pyranones and derivatives	-	1.8168	0.00619461	1.53112	up	1.85272e+07	4.62835e+07	9.63426e+06	2.47386e+07	7.11181e+06	3.02385e+07	1.85234e+07	1.94479e+07	3.87897e+06	7.05315e+06	4.39204e+06	6.33465e+06	6.11936e+06	1.75999e+07	3.74643e+06	408708
2-Isopropyl-5-methoxypyrazine	C8H12N2O	Organoheterocyclic compounds	Diazines	Pyrazines	-	0.783928	0.00621094	1.47235	up	7.63377e+07	1.38176e+08	1.28137e+08	1.46103e+08	1.55895e+08	7.58208e+07	1.55798e+08	1.83438e+08	1.01556e+08	6.09109e+07	4.69515e+07	5.80634e+07	1.24808e+08	1.03961e+08	5.34445e+07	6.57647e+07
N-Methylhexanamide	C7H15NO	Lipids and lipid-like molecules	Fatty Acyls	Fatty amides	C02722	-1.4064	0.00627047	1.48074	down	8.54913e+07	6.01704e+07	5.10803e+07	7.8028e+07	9.35021e+06	4.01997e+07	3.18534e+07	2.24965e+07	2.20272e+08	7.74562e+07	1.07832e+08	6.07615e+07	6.82616e+07	2.17621e+08	8.05723e+07	1.70983e+08
isobutyrylcarnitine (C4)	C11H22NO4	Lipids and lipid-like molecules	Fatty Acyls	Fatty acid esters	-	-0.919111	0.00628713	1.50753	down	3.5385e+07	3.24959e+07	3.41634e+07	6.99545e+07	4.08583e+07	2.2244e+07	9.2899e+07	2.8645e+07	4.01999e+07	1.09144e+08	7.32986e+07	6.15555e+07	1.2765e+08	1.07991e+08	7.61616e+07	7.83978e+07
Indole	C8H7N	Organoheterocyclic compounds	Indoles and derivatives	Indoles	C00463	1.227	0.00632193	1.49898	up	1.58063e+08	5.14827e+08	6.40168e+08	3.9964e+08	9.09387e+08	7.17374e+08	5.55062e+08	7.85502e+08	1.64205e+08	2.34908e+08	9.89182e+07	1.4675e+08	2.59594e+08	3.7679e+08	1.66365e+08	5.51797e+08
N-Methylcorydaldine	C12H15NO3	Organoheterocyclic compounds	Isoquinolines and derivatives	Isoquinolones and derivatives	-	0.927684	0.00637262	1.5716	up	5.47466e+07	4.47064e+07	7.72194e+07	6.65706e+07	7.35801e+07	5.86904e+07	7.78935e+07	2.91722e+07	3.8641e+07	5.8019e+07	4.89663e+07	1.22244e+07	2.4289e+07	2.21755e+07	2.04332e+07	2.89443e+07
(+)-7alpha,8alpha-Epoxyblumenol B	C13H20O4	Organic oxygen compounds	Organooxygen compounds	Carbonyl compounds	-	-0.787251	0.00642513	1.46752	down	1.73805e+08	1.57585e+08	1.00341e+08	2.07289e+08	9.14204e+07	9.19262e+07	1.20155e+08	1.48754e+08	1.80376e+08	2.80618e+08	1.39892e+08	2.22815e+08	4.41019e+08	2.16868e+08	2.31601e+08	1.70116e+08
LPA(14:0/0:0)	C17H35O7P	Lipids and lipid-like molecules	Glycerophospholipids	Glycerophosphates	-	-1.0646	0.00647508	1.59835	down	7.59987e+07	1.06941e+07	6.64203e+06	2.49464e+07	1.53823e+07	1.4988e+07	9.97608e+06	1.36338e+07	5.94476e+07	5.46399e+07	6.43097e+07	2.74091e+07	2.94282e+07	3.06199e+07	4.53451e+07	4.91e+07
Tensyuic acid B	C12H18O6	Organic acids and derivatives	Carboxylic acids and derivatives	Tricarboxylic acids and derivatives	-	-0.90026	0.00654011	1.49315	down	1.59407e+08	9.79915e+07	6.02693e+07	1.45175e+08	5.34935e+07	9.20943e+07	1.05782e+08	1.04253e+08	3.35805e+08	2.21624e+08	1.79762e+08	1.69696e+08	1.47664e+08	8.28907e+07	2.1094e+08	1.79203e+08
Rotundine	C21H25NO4	Alkaloids and derivatives	Protoberberine alkaloids and derivatives	-	C02890	0.858501	0.00654029	1.46726	up	2.88129e+07	3.87221e+07	4.97155e+07	3.23921e+07	6.79437e+07	9.00897e+07	5.81958e+07	6.63465e+07	3.01422e+07	2.26574e+07	3.64511e+07	1.98854e+07	2.59612e+07	2.43498e+07	2.55676e+07	5.33647e+07
(3R)-3,18-dihydroxyoctadecanoic acid	C18H36O4	Lipids and lipid-like molecules	Fatty Acyls	Fatty acids and conjugates	-	-2.04943	0.006567	1.5455	down	8.33974e+07	2.1961e+08	1.02912e+08	1.56879e+08	1.72044e+08	2.48556e+08	1.60938e+08	1.54533e+08	1.22463e+09	3.03178e+08	1.53339e+09	2.7693e+08	1.98696e+08	2.37624e+08	3.12012e+08	1.29011e+09
Gliotoxin	C13H14N2O4S2	Organoheterocyclic compounds	Diazinanes	Piperazines	C10595	1.61753	0.00658754	1.51901	up	9.26508e+06	1.79006e+07	2.98261e+07	1.64697e+07	1.15223e+07	8.60706e+06	5.63304e+07	1.69157e+07	3.29412e+06	663762	1.32033e+06	1.23776e+06	2.62436e+07	1.78796e+07	1.40901e+06	2.32294e+06
4-Acetoxy-10-hydroxy-2,8-neolemnadien-5-one	C17H24O4	Lipids and lipid-like molecules	Prenol lipids	Sesquiterpenoids	-	0.89858	0.00670769	1.48924	up	9.79571e+06	1.15323e+07	1.19441e+07	9.69803e+06	3.50081e+06	7.48654e+06	1.12346e+07	6.89347e+06	7.43222e+06	6.13852e+06	2.51682e+06	3.72444e+06	6.01041e+06	5.03172e+06	4.5926e+06	3.22102e+06
N-Acetylasparagine	C6H10N2O4	Organic acids and derivatives	Carboxylic acids and derivatives	Amino acids, peptides, and analogues	-	0.679399	0.00674216	1.53498	up	5.18131e+07	3.17166e+07	3.18198e+07	2.45323e+07	1.72603e+07	3.68691e+07	2.60207e+07	3.41423e+07	2.13329e+07	2.30254e+07	1.37871e+07	2.20559e+07	2.34155e+07	2.2582e+07	1.50441e+07	1.74699e+07
Aspartyl-Alanine	C7H12N2O5	Organic acids and derivatives	Carboxylic acids and derivatives	Amino acids, peptides, and analogues	-	1.29567	0.00674595	1.48045	up	1.54765e+07	2.09695e+07	3.61613e+07	1.63392e+07	7.63318e+07	6.1049e+07	4.08991e+07	3.86437e+07	1.38106e+07	8.76214e+06	1.03175e+07	2.56037e+07	9.56329e+06	1.24674e+07	8.77311e+06	3.52973e+07
Decane-1-sulfonic acid	C10H22O3S	Organic acids and derivatives	Organic sulfonic acids and derivatives	Organosulfonic acids and derivatives	-	2.44123	0.00685706	1.4833	up	8.24834e+06	8.16197e+06	4.85135e+07	5.72118e+06	1.83242e+07	4.34447e+07	2.38986e+07	3.73991e+06	7.404e+06	5.23168e+06	2.30806e+06	3.25946e+06	306371	581907	216269	1.01622e+07
Tryptophylhydroxyproline	C16H19N3O4	Organic acids and derivatives	Carboxylic acids and derivatives	Amino acids, peptides, and analogues	-	1.98587	0.00688704	1.47	up	4.84963e+06	5.39605e+07	8.00055e+07	7.73026e+07	8.78489e+07	5.34854e+07	3.86039e+07	7.20116e+07	8.25706e+06	7.38932e+06	2.40227e+06	3.13741e+06	2.04407e+07	3.44539e+07	7.39831e+06	3.46899e+07
L-beta-aspartyl-L-glycine	C6H10N2O5	Organic acids and derivatives	Peptidomimetics	Hybrid peptides	-	1.7601	0.00698304	1.50071	up	2.1004e+06	3.21981e+06	1.15335e+07	2.88204e+06	1.95397e+07	7.21481e+06	6.46148e+06	9.94699e+06	1.79144e+06	1.41174e+06	477731	5.81868e+06	2.61113e+06	1.48669e+06	951874	4.02021e+06
gamma-Glutamylserine	C8H14N2O6	Organic acids and derivatives	Carboxylic acids and derivatives	Amino acids, peptides, and analogues	-	1.30503	0.00704491	1.53027	up	1.31726e+07	2.14221e+07	4.27887e+07	1.72629e+07	8.35889e+07	4.62711e+07	4.07051e+07	3.54274e+07	1.12238e+07	1.10348e+07	1.00034e+07	2.9319e+07	1.24835e+07	1.7773e+07	9.63434e+06	2.02009e+07
2-Hydroxyhexadecanoic acid	C16H32O3	Lipids and lipid-like molecules	Fatty Acyls	Fatty acids and conjugates	-	1.02925	0.00704858	1.46153	up	1.26878e+10	2.0652e+10	2.83598e+10	1.58164e+10	4.25359e+10	1.59002e+10	2.00616e+10	9.28781e+09	1.4728e+10	5.91052e+09	1.3407e+10	6.47043e+09	1.02948e+10	1.25643e+10	7.20078e+09	1.0416e+10
7-methanesulfinylheptanenitrile	C8H15NOS	Organosulfur compounds	Sulfoxides	-	-	0.704171	0.00706227	1.50741	up	3.29867e+07	4.38625e+07	5.4676e+07	4.98549e+07	9.7012e+07	6.02277e+07	7.12962e+07	6.32145e+07	3.46228e+07	2.73082e+07	2.43348e+07	5.16007e+07	3.85575e+07	4.39197e+07	2.66467e+07	4.34147e+07
Botryolide C	C13H16O6	Organoheterocyclic compounds	Lactones	Gamma butyrolactones	-	-1.23165	0.00707024	1.51599	down	1.29143e+08	3.22933e+07	2.58706e+07	4.54862e+07	9.15781e+06	3.89847e+07	2.80094e+07	3.84887e+07	4.64213e+07	7.77172e+07	2.03698e+08	1.10451e+08	6.3986e+07	7.55185e+07	1.40204e+08	9.7904e+07
Methyl 2-(4-isopropyl-4-methyl-5-oxo-2-imidazolin-2-yl)-p-toluate	C16H20N2O3	Benzenoids	Benzene and substituted derivatives	Benzoic acids and derivatives	C11494	2.3485	0.00713508	1.48484	up	1.7459e+07	2.28226e+08	9.37605e+08	2.29695e+08	3.85227e+08	2.19976e+08	3.8908e+08	1.85311e+08	4.85516e+07	2.17316e+07	1.17922e+07	1.70803e+07	5.338e+07	1.05734e+08	2.68866e+07	2.23895e+08
Dicranin	C18H26O2	Lipids and lipid-like molecules	Fatty Acyls	Fatty acids and conjugates	-	-0.926712	0.00713846	1.50701	down	1.17971e+09	1.07258e+09	1.04225e+09	1.69998e+09	1.32668e+09	1.77306e+09	1.32168e+09	1.6385e+09	2.44648e+09	2.97188e+09	3.71832e+09	3.68583e+09	1.15451e+09	1.35673e+09	2.39871e+09	3.28136e+09
N(6)-(1-Carboxyethyl)-L-lysine	C9H18N2O4	Organic acids and derivatives	Carboxylic acids and derivatives	Amino acids, peptides, and analogues	-	1.01768	0.00714356	1.48323	up	3.75343e+07	5.90428e+07	1.09106e+08	5.75854e+07	1.15946e+08	1.0261e+08	1.55344e+08	7.31578e+07	7.18444e+07	2.66734e+07	3.69543e+07	6.19962e+07	3.93144e+07	3.27393e+07	2.4112e+07	5.72017e+07
Methyl heptadecanoate	C18H36O2	Lipids and lipid-like molecules	Fatty Acyls	Fatty acid esters	-	-1.55361	0.00715407	1.46257	down	1.31886e+07	3.20302e+06	7.06899e+06	1.39589e+07	4.85822e+06	1.22545e+07	1.15589e+07	6.35262e+06	3.85497e+07	2.36666e+07	3.66266e+07	6.91907e+06	9.10072e+06	4.11091e+07	1.6229e+07	4.04588e+07
Indole-3-acetaldoxime	C10H10N2O	Organoheterocyclic compounds	Indoles and derivatives	Indoles	C02937	1.12366	0.00724573	1.44624	up	1.43947e+08	2.06196e+08	5.78068e+08	2.33515e+08	4.53035e+08	2.24025e+08	1.59485e+08	1.64893e+08	2.92425e+08	6.27925e+07	9.63255e+07	7.78709e+07	1.20347e+08	1.31049e+08	8.09407e+07	1.30985e+08
methyl 2-benzamido-3-phenylpropanoate	C17H17NO3	Organic acids and derivatives	Carboxylic acids and derivatives	Amino acids, peptides, and analogues	-	1.47694	0.00732941	1.56157	up	9.98936e+06	4.50335e+06	7.85857e+06	4.38639e+06	1.41776e+07	1.82248e+07	9.19989e+06	3.61941e+06	2.94648e+06	7.84914e+06	5.37935e+06	1.37072e+06	772726	864656	2.67079e+06	3.99747e+06
Asparaginyl-Valine	C9H17N3O4	Organic acids and derivatives	Carboxylic acids and derivatives	Amino acids, peptides, and analogues	-	0.909465	0.0073415	1.4648	up	1.94167e+07	2.98494e+07	5.16228e+07	3.40023e+07	5.98759e+07	4.70215e+07	6.25956e+07	4.3611e+07	3.22743e+07	1.58686e+07	2.12337e+07	3.86964e+07	1.90713e+07	1.46515e+07	1.1534e+07	3.19367e+07
Sinapinic acid	C11H12O5	Phenylpropanoids and polyketides	Cinnamic acids and derivatives	Hydroxycinnamic acids and derivatives	C00482	-0.641128	0.00735593	1.53899	down	1.53389e+08	1.11404e+08	9.74912e+07	1.00363e+08	5.6421e+07	8.62948e+07	4.66513e+07	7.83059e+07	1.43689e+08	1.79387e+08	1.57489e+08	1.27587e+08	1.10194e+08	1.20612e+08	1.42961e+08	1.57052e+08
(+-)-Grossamide	C36H36N2O8	Phenylpropanoids and polyketides	2-arylbenzofuran flavonoids	-	-	0.940959	0.00738908	1.49859	up	1.61137e+08	3.15057e+08	3.0584e+08	1.95243e+08	1.41144e+08	2.09092e+08	2.36356e+08	2.35626e+08	6.28429e+07	1.82786e+08	4.69228e+07	6.32251e+07	1.91923e+08	2.11996e+08	8.44571e+07	9.31802e+07
4-Carboxypyrazole	C4H4N2O2	Organoheterocyclic compounds	Azoles	Pyrazoles	-	0.593829	0.00773067	1.45562	up	6.33958e+09	5.49246e+09	8.44671e+09	5.90597e+09	1.24889e+10	8.47107e+09	9.12963e+09	7.30992e+09	4.06731e+09	5.6242e+09	3.66174e+09	7.44692e+09	4.66095e+09	5.24537e+09	4.31226e+09	7.11102e+09
11-Hydroxyundecanoic acid	C11H22O3	Organic acids and derivatives	Hydroxy acids and derivatives	Medium-chain hydroxy acids and derivatives	-	0.903695	0.00778412	1.44726	up	1.11349e+08	2.61922e+08	3.57489e+08	1.9449e+08	1.51199e+08	1.17862e+08	2.07592e+08	1.86525e+08	6.47574e+07	9.62287e+07	4.95813e+07	1.29245e+08	2.01416e+08	8.75656e+07	1.22873e+08	9.73736e+07
Dimethylmesaconsaure	C7H10O4	Lipids and lipid-like molecules	Fatty Acyls	Fatty acids and conjugates	-	-1.14174	0.00786164	1.46546	down	4.47517e+07	2.75645e+07	2.99301e+07	4.13601e+07	9.11425e+06	9.20948e+07	2.80487e+07	3.62632e+07	6.59301e+07	3.92283e+07	1.13411e+08	1.13134e+08	1.5394e+08	6.93893e+07	6.44752e+07	6.2572e+07
12-OPDA	C18H28O3	Lipids and lipid-like molecules	Fatty Acyls	Eicosanoids	C01226	-1.00204	0.00796514	1.43278	down	1.20901e+08	7.13366e+07	6.3904e+07	1.43281e+08	6.01005e+07	1.66201e+08	1.91113e+08	1.16452e+08	2.51343e+08	2.4955e+08	3.18826e+08	1.40084e+08	9.1098e+07	3.66202e+08	1.92624e+08	2.59498e+08
9R-Hydroxy-10E,12Z,15Z-Octadecatrienoic acid	C18H30O3	Lipids and lipid-like molecules	Fatty Acyls	Lineolic acids and derivatives	-	-1.41846	0.00797689	1.46195	down	2.06442e+09	6.67079e+08	4.42737e+08	1.01381e+09	7.50288e+08	7.92565e+08	5.83664e+08	8.30326e+08	3.08912e+09	3.86132e+09	8.89521e+08	1.38528e+09	6.59585e+08	2.44933e+09	3.15079e+09	3.61332e+09
4,5-Dichloro-2-n-octyl-3(2H)-isothiazolone	C11H17Cl2NOS	Organohalogen compounds	Aryl halides	Aryl chlorides	-	1.17236	0.00799592	1.44394	up	1.42205e+07	1.98503e+07	9.04972e+06	5.5034e+06	9.78271e+06	1.32671e+07	2.87462e+07	1.14223e+07	7.27242e+06	1.79838e+06	6.71413e+06	4.33615e+06	4.4705e+06	7.47485e+06	8.06801e+06	9.48928e+06
Maysin	C27H28O14	Phenylpropanoids and polyketides	Flavonoids	Flavonoid glycosides	-	-2.30679	0.00801681	1.4613	down	1.51309e+07	4.84601e+06	4.39251e+06	2.92764e+06	2.68635e+06	1.33803e+07	4.86711e+06	4.20321e+06	7.63528e+06	2.72462e+07	9.26065e+07	4.4182e+07	7.0454e+06	5.516e+06	2.69029e+07	4.82992e+07
4'-Hydroxy-4-(4-hydroxystyryl)-7-methoxyflavan	C24H22O4	Phenylpropanoids and polyketides	Flavonoids	O-methylated flavonoids	-	1.35414	0.00806708	1.5176	up	2.37602e+07	3.75636e+07	2.19012e+07	7.70814e+07	1.19282e+07	1.94778e+07	4.55892e+07	3.37138e+07	2.61817e+07	1.70089e+07	1.74958e+07	1.13897e+07	1.19734e+07	1.25802e+07	6.06879e+06	3.31395e+06
4-methoxy-3-(sulfooxy)benzoic acid	C8H8O7S	Benzenoids	Benzene and substituted derivatives	Benzoic acids and derivatives	-	-1.16789	0.00814262	1.47497	down	3.2915e+06	846748	1.45363e+06	3.01021e+06	583425	540723	921068	710486	4.93785e+06	5.31355e+06	3.12386e+06	1.54791e+06	4.11091e+06	2.76062e+06	2.00285e+06	1.7214e+06
cyclic 6-Hydroxymelatonin	C13H14N2O3	Organoheterocyclic compounds	Indoles and derivatives	Pyrroloindoles	-	1.39866	0.00815366	1.46003	up	7.20868e+06	2.77516e+07	1.91427e+07	9.38769e+06	7.52852e+06	1.89268e+07	3.15291e+07	2.11262e+07	2.20289e+06	6.55482e+06	2.7426e+06	9.16502e+06	8.64992e+06	1.68906e+07	6.15658e+06	1.72378e+06
Maculosin	C14H16N2O3	Organic acids and derivatives	Carboxylic acids and derivatives	Amino acids, peptides, and analogues	C10605	1.29432	0.00815535	1.43088	up	2.11167e+06	8.70582e+06	1.51511e+07	4.4573e+06	9.36037e+06	6.78508e+06	5.99443e+06	8.38893e+06	4.59807e+06	5.62827e+06	2.80301e+06	2.79892e+06	853793	2.67979e+06	2.92264e+06	2.56846e+06
carbidopa	C10H14N2O4	Phenylpropanoids and polyketides	Phenylpropanoic acids	-	-	0.860174	0.00819103	1.46109	up	1.44597e+08	2.69497e+08	1.72141e+08	2.15779e+08	4.43503e+08	1.56035e+08	2.578e+08	1.2664e+08	1.14767e+08	7.43208e+07	9.87917e+07	1.4197e+08	1.65932e+08	1.34257e+08	1.09383e+08	1.44457e+08
Seneciphylline	C18H23NO5	Alkaloids and derivatives	-	-	C10391	-1.5481	0.00819409	1.46093	down	1.41425e+07	1.85697e+06	2.50385e+06	3.64178e+07	6.71744e+06	1.62809e+06	6.77688e+06	1.03022e+07	2.65759e+07	8.91938e+06	1.03333e+07	2.86118e+07	4.71518e+07	2.54652e+07	5.26861e+07	3.52125e+07
Iriflophenone 3-C-glucoside	C19H20O10	Organic oxygen compounds	Organooxygen compounds	Carbohydrates and carbohydrate conjugates	-	2.07093	0.00819715	1.57103	up	2.67018e+07	7.4926e+06	7.28241e+06	6.82716e+06	1.1947e+06	6.28241e+06	1.78038e+07	4.37696e+06	2.34112e+06	1.73562e+06	1.13931e+06	453561	4.03173e+06	2.93406e+06	4.15646e+06	1.76358e+06
Tyrosyl-Proline	C14H18N2O4	Organic acids and derivatives	Carboxylic acids and derivatives	Amino acids, peptides, and analogues	-	0.649508	0.00831848	1.42805	up	1.06736e+08	1.57386e+08	1.86866e+08	1.64305e+08	7.36743e+07	1.4888e+08	1.3654e+08	1.68934e+08	9.99553e+07	6.03914e+07	8.42666e+07	1.40077e+08	7.89295e+07	1.0735e+08	6.28005e+07	9.50947e+07
Tenuazonic acid	C10H15NO3	Organoheterocyclic compounds	Pyrrolines	-	C08511	-1.13514	0.00836922	1.48254	down	6.87154e+07	2.5832e+07	2.09073e+07	3.8585e+07	3.22667e+07	5.30131e+07	3.19484e+07	3.89348e+07	6.33711e+07	1.45597e+08	1.31995e+08	2.83164e+07	7.56106e+07	5.32721e+07	1.173e+08	6.58644e+07
O-[(5Z)-dodecenoyl]carnitine	C19H35NO4	Lipids and lipid-like molecules	Fatty Acyls	Fatty acid esters	-	-2.02232	0.00838283	1.49374	down	6.3805e+07	1.15303e+07	1.13343e+07	1.29503e+07	1.78695e+07	1.57948e+07	2.21353e+07	1.51577e+07	1.00575e+08	1.04352e+08	1.79833e+08	1.47311e+07	2.17011e+07	2.75447e+07	8.90168e+07	1.55192e+08
13-Hydroxy-2-tridecenoic acid	C13H24O3	Lipids and lipid-like molecules	Fatty Acyls	Fatty acids and conjugates	-	1.01708	0.00841056	1.44835	up	8.29415e+07	3.54546e+08	1.59076e+08	3.02119e+08	1.72474e+08	2.0988e+08	1.28674e+08	2.48436e+08	6.63247e+07	8.61824e+07	9.09028e+07	5.10083e+07	1.13465e+08	1.26108e+08	2.17795e+08	6.75306e+07
Moroxydine	C6H13N5O	Organic nitrogen compounds	Organonitrogen compounds	Guanidines	-	1.35287	0.00845568	1.42935	up	2.20489e+08	8.11884e+08	4.0304e+08	1.30551e+08	1.70541e+08	2.94447e+08	3.4773e+08	2.94818e+08	1.61394e+08	1.24494e+08	9.51319e+07	2.24329e+08	8.35992e+07	1.1083e+08	2.19349e+08	2.75777e+07
Glu Ile Leu	C17H31N3O6	Organic acids and derivatives	Carboxylic acids and derivatives	Amino acids, peptides, and analogues	-	0.673162	0.00854852	1.44266	up	2.41353e+08	3.14349e+08	3.41784e+08	3.19479e+08	2.48706e+08	4.62521e+08	3.77981e+08	5.23964e+08	2.14533e+08	2.60921e+08	2.32555e+08	2.87501e+08	1.81854e+08	1.13219e+08	1.53802e+08	3.30482e+08
Sulfoquinovisyldiacylglycerol	C11H18O12S	Lipids and lipid-like molecules	Glycerolipids	Glycosylglycerols	-	2.19296	0.00858521	1.66825	up	5.09311e+07	3.07163e+07	2.37082e+07	2.41177e+07	3.30932e+06	5.91076e+06	6.61647e+06	5.41486e+06	5.22116e+06	1.31442e+07	4.81125e+06	733623	3.59261e+06	931616	3.15387e+06	1.37549e+06
Denticulatin B	C23H40O5	Lipids and lipid-like molecules	Prenol lipids	Terpene glycosides	-	1.37743	0.00858962	1.45733	up	4.31337e+07	7.06128e+07	4.3518e+07	3.30215e+07	1.3057e+07	4.75494e+07	1.29103e+08	4.45063e+07	1.27118e+07	2.07516e+07	1.09695e+07	1.59974e+07	3.5182e+07	2.68748e+07	2.0999e+07	1.99063e+07
Sinapaldehyde	C11H12O4	Benzenoids	Phenols	Methoxyphenols	C05610	-0.819066	0.0086205	1.46913	down	1.65665e+08	7.13696e+07	1.1369e+08	1.06706e+08	5.32235e+07	8.69224e+07	4.97739e+07	7.26338e+07	1.7465e+08	2.14426e+08	2.12795e+08	1.32819e+08	6.84498e+07	1.32909e+08	1.60238e+08	1.73955e+08
5-[(3S)-1,2-Dithiolan-3-yl]pentanoylcarnitine	C15H27NO4S2	Lipids and lipid-like molecules	Fatty Acyls	Fatty acid esters	-	1.93558	0.00866306	1.45137	up	4.3959e+06	8.2282e+07	7.50105e+07	4.44363e+07	4.07918e+07	4.78325e+07	3.57127e+07	7.85879e+07	5.22364e+06	8.92562e+06	1.22802e+06	6.94504e+06	6.98571e+06	4.50625e+07	1.43211e+07	1.82403e+07
Lagochilin	C20H36O5	Lipids and lipid-like molecules	Prenol lipids	Diterpenoids	-	-0.875435	0.0086672	1.42636	down	5.18659e+07	3.55745e+07	6.19128e+07	1.25453e+08	2.96525e+07	3.24353e+07	5.29885e+07	4.45039e+07	9.48285e+07	9.35694e+07	6.71876e+07	9.53391e+07	7.04795e+07	1.26341e+08	1.90171e+08	5.89911e+07
Cardiospermin	C11H17NO7	Organic oxygen compounds	Organooxygen compounds	Carbohydrates and carbohydrate conjugates	C08328	1.03965	0.00872308	1.47266	up	4.22705e+09	7.82694e+09	1.23114e+10	1.22952e+10	1.88129e+10	1.6492e+10	1.74649e+10	1.58384e+10	6.61911e+09	8.55059e+09	3.47021e+09	5.91464e+09	6.64094e+09	1.08784e+10	3.76277e+09	5.37084e+09
Triangularine A	C17H11NO5	Alkaloids and derivatives	Aporphines	-	-	-1.12214	0.00875323	1.42344	down	3.53234e+07	2.00614e+07	1.38876e+07	2.73989e+07	9.71036e+06	1.26353e+07	1.57827e+07	2.77757e+07	3.58745e+07	3.92346e+07	3.26115e+07	3.8666e+07	5.14025e+07	1.06273e+08	3.31369e+07	1.66791e+07
8-Heptadecenal	C17H32O	Lipids and lipid-like molecules	Fatty Acyls	Fatty aldehydes	-	-1.38752	0.00876712	1.44033	down	1.74777e+07	4.24447e+07	2.05936e+07	3.29511e+07	1.82903e+07	6.71164e+07	2.07043e+07	4.1189e+07	1.06489e+08	7.12896e+07	1.47939e+08	3.2698e+07	2.22147e+07	1.23857e+08	6.77643e+07	1.09992e+08
Petunidin 3-(6''-malonylglucoside)	C25H25O15+	Phenylpropanoids and polyketides	Flavonoids	Flavonoid glycosides	-	1.78478	0.00879288	1.52514	up	4.72117e+07	2.07031e+07	2.50207e+07	1.65816e+07	4.43414e+06	1.24815e+07	1.29144e+07	1.60095e+07	442812	6.78037e+06	3.18799e+06	7.74669e+06	6.11894e+06	4.70196e+06	1.00264e+07	6.08232e+06
11-Dehydro-2,3-dinor-txb2	C18H28O6	Organic acids and derivatives	Hydroxy acids and derivatives	Medium-chain hydroxy acids and derivatives	-	-0.657993	0.00882037	1.4378	down	9.32975e+07	7.36081e+07	1.36912e+08	1.32662e+08	6.55996e+07	5.10124e+07	6.9087e+07	8.17578e+07	1.25884e+08	1.21036e+08	9.45205e+07	1.10158e+08	2.20582e+08	1.57807e+08	1.65927e+08	1.14818e+08
MEDICA 16	C20H38O4	Lipids and lipid-like molecules	Fatty Acyls	Fatty acids and conjugates	-	-1.86278	0.00885991	1.50366	down	2.39557e+07	1.20204e+07	1.40908e+07	1.4208e+07	9.97048e+06	2.15111e+07	1.31282e+07	1.06794e+07	5.68421e+07	4.63768e+07	1.77965e+08	2.51905e+07	1.45603e+07	1.93537e+07	2.65331e+07	6.80427e+07
3-Deoxyestradiol	C18H24O	Lipids and lipid-like molecules	Steroids and steroid derivatives	Estrane steroids	C14239	-1.32658	0.00886823	1.45189	down	9.96832e+07	6.8785e+07	9.48742e+07	1.84375e+08	1.44185e+08	1.82299e+08	9.73145e+07	1.56252e+08	3.28539e+08	5.81227e+08	6.88872e+08	2.50871e+08	1.11275e+08	2.64076e+08	1.52301e+08	2.00552e+08
N-Acetylserotonin sulfate	C12H14N2O5S	Organic acids and derivatives	Carboxylic acids and derivatives	Carboxylic acid derivatives	-	1.99462	0.00892061	1.42963	up	4.12366e+06	1.75892e+07	1.07709e+07	7.27473e+06	773090	3.43206e+06	3.60747e+06	6.39746e+06	672683	2.44656e+06	349278	4.32304e+06	1.87599e+06	1.18497e+06	1.69954e+06	990503
Ile Phe Glu	C20H29N3O6	Organic acids and derivatives	Carboxylic acids and derivatives	Amino acids, peptides, and analogues	-	0.639434	0.00892426	1.42347	up	9.66101e+07	1.62449e+08	1.49264e+08	1.47058e+08	1.29721e+08	2.19939e+08	1.7698e+08	2.12017e+08	7.75245e+07	1.21256e+08	1.06753e+08	1.52857e+08	7.7678e+07	7.06049e+07	6.98409e+07	1.54213e+08
8-Methyldihydrochelerythrine	C22H21NO4	Alkaloids and derivatives	Benzophenanthridine alkaloids	Dihydrobenzophenanthridine alkaloids	-	0.987075	0.00901748	1.43526	up	3.91883e+06	3.24508e+06	5.79453e+06	1.89552e+06	4.29878e+06	9.50145e+06	5.45372e+06	5.99947e+06	3.01239e+06	1.63264e+06	3.03457e+06	2.42173e+06	1.60125e+06	2.80152e+06	1.89097e+06	3.83908e+06
(R)-3-Acetyl-7-hydroxy-5-methoxy-3,4-dimethylisobenzofuran-1(3H)-one	C13H14O5	Organoheterocyclic compounds	Benzofurans	Benzofuranones	-	-0.950874	0.00904122	1.53193	down	3.64568e+07	1.38009e+07	1.35431e+07	2.16983e+07	4.15401e+06	1.15445e+07	7.54979e+06	1.47374e+07	2.75994e+07	2.82741e+07	3.69306e+07	2.27027e+07	2.65523e+07	4.3816e+07	2.67767e+07	2.60495e+07
gamma-glutamylglutamate	C10H16N2O7	Organic acids and derivatives	Carboxylic acids and derivatives	Amino acids, peptides, and analogues	C05282	1.13805	0.00908805	1.45292	up	2.64992e+07	4.94009e+07	7.65373e+07	5.95381e+07	8.95897e+07	4.73244e+07	5.99773e+07	1.25951e+08	1.69804e+07	1.29686e+07	9.77276e+06	4.97763e+07	3.96391e+07	5.23251e+07	3.65829e+07	2.49619e+07
Pro Glu Ile	C16H27N3O6	Organic acids and derivatives	Carboxylic acids and derivatives	Amino acids, peptides, and analogues	-	1.1843	0.00912247	1.43474	up	8.47927e+07	1.14964e+08	1.26542e+08	6.34013e+07	2.76013e+08	3.19948e+08	2.15779e+08	1.89352e+08	4.37025e+07	5.47601e+07	1.14721e+08	7.0776e+07	5.73091e+07	7.06203e+07	5.94935e+07	1.40616e+08
2-O-beta-D-Glucopyranosyl-L-ascorbic acid	C12H18O11	Lipids and lipid-like molecules	Fatty Acyls	Fatty acyl glycosides	-	-0.763041	0.00917587	1.46925	down	2.05885e+07	5.47384e+06	1.66925e+07	1.21739e+07	1.29256e+07	9.10234e+06	1.63774e+07	6.69933e+06	2.04047e+07	1.98832e+07	1.39732e+07	3.10983e+07	1.68998e+07	1.93134e+07	2.37233e+07	2.44672e+07
Clandonensine	C12H20O7	Lipids and lipid-like molecules	Prenol lipids	Monoterpenoids	-	-1.47828	0.009184	1.47822	down	1.43669e+08	7.53369e+07	4.52656e+07	1.69137e+08	8.67067e+06	8.59023e+07	7.82627e+07	1.01462e+08	5.86998e+08	2.52389e+08	2.26413e+08	1.99595e+08	1.42864e+08	1.41594e+08	2.49871e+08	1.72062e+08
L-seryl-glycine	C5H10N2O4	Organic acids and derivatives	Carboxylic acids and derivatives	Amino acids, peptides, and analogues	-	1.72563	0.00918433	1.4704	up	2.17826e+06	6.67443e+06	1.66994e+07	7.35154e+06	3.48884e+07	1.02865e+07	1.61041e+07	1.42408e+07	4.85471e+06	1.68315e+06	1.20419e+06	1.04913e+07	2.72168e+06	3.01678e+06	1.5913e+06	7.22059e+06
Gorlic acid	C18H30O2	Lipids and lipid-like molecules	Fatty Acyls	Fatty acids and conjugates	-	-2.38704	0.0092445	1.49989	down	7.68507e+08	4.69451e+08	2.49153e+08	6.18232e+08	6.66593e+08	5.51091e+08	6.54231e+08	5.7898e+08	9.1703e+09	2.506e+09	2.09219e+09	8.70636e+08	2.81794e+08	4.43967e+09	1.87148e+09	2.6009e+09
Miraxanthin-III	C17H18N2O5	Organic acids and derivatives	Carboxylic acids and derivatives	Amino acids, peptides, and analogues	C08556	2.0221	0.00930998	1.44414	up	2.66866e+06	3.58339e+07	3.64077e+07	3.38149e+07	3.62058e+07	6.33892e+07	3.89431e+07	5.47015e+07	5.34784e+06	4.32193e+06	750978	1.77844e+06	1.30147e+07	2.74161e+07	6.23133e+06	1.54821e+07
LysoPA(8:0/0:0)	C11H23O7P	Lipids and lipid-like molecules	Glycerophospholipids	Glycerophosphates	-	-1.63872	0.00936677	1.51283	down	643560	3.77059e+06	5.58277e+06	5.94317e+06	1.47548e+06	7.91175e+06	481688	2.18088e+06	2.6406e+06	1.18855e+07	7.13945e+06	1.97062e+07	1.27604e+07	6.61202e+06	1.90266e+07	7.38665e+06
N6-(DELTA2-ISOPENTENYL)-ADENINE	C10H13N5	Organoheterocyclic compounds	Imidazopyrimidines	Purines and purine derivatives	C04083	0.600961	0.00938823	1.43832	up	3.00487e+08	3.28342e+08	3.0232e+08	3.40661e+08	5.56508e+08	3.86494e+08	2.92363e+08	3.81585e+08	2.17589e+08	2.43231e+08	1.29926e+08	1.57683e+08	2.83065e+08	2.68191e+08	2.08444e+08	3.96473e+08
2-Bromophenol	C6H5BrO	Benzenoids	Phenols	Halophenols	C14841	0.927036	0.00942222	1.4268	up	1.71434e+07	2.46765e+07	2.79673e+07	3.45766e+07	9.57981e+06	1.46258e+07	1.67648e+07	1.18107e+07	1.45823e+07	6.76051e+06	5.05916e+06	1.06951e+07	1.11247e+07	1.55604e+07	8.31246e+06	1.05537e+07
N-benzoyl-L-aspartic acid	C11H11NO5	Organic acids and derivatives	Carboxylic acids and derivatives	Amino acids, peptides, and analogues	-	0.653149	0.00949448	1.43243	up	3.95637e+07	3.97801e+07	5.43848e+07	4.8005e+07	3.16032e+07	3.98698e+07	6.76976e+07	3.54133e+07	4.22166e+07	4.04639e+07	1.62025e+07	2.21987e+07	3.8195e+07	2.2496e+07	1.82227e+07	2.65836e+07
N-Stearoyl Aspartic acid	C22H41NO5	Organic acids and derivatives	Carboxylic acids and derivatives	Amino acids, peptides, and analogues	-	0.719895	0.00952661	1.43013	up	5.35344e+07	1.17536e+08	1.07927e+08	6.20506e+07	7.08516e+07	1.32941e+08	6.60371e+07	1.17937e+08	3.74143e+07	7.73368e+07	4.06966e+07	4.65631e+07	7.85667e+07	5.74911e+07	5.02304e+07	5.4195e+07
4'-Demethyldeoxypodophyllotoxin	C21H20O7	Lignans, neolignans and related compounds	Lignan lactones	-	C10552	-1.03584	0.00953323	1.42482	down	2.68148e+07	2.05204e+07	3.24339e+07	2.64569e+07	1.01376e+07	2.55326e+07	1.71852e+07	2.98862e+07	1.95762e+07	4.86432e+07	4.80977e+07	6.96757e+07	2.06531e+07	6.57212e+07	5.1093e+07	6.39821e+07
2-O,3-Dimethylflaviolin	C12H10O5	Benzenoids	Naphthalenes	Naphthoquinones	C21001	1.57297	0.00967609	1.48599	up	1.88318e+06	6.15641e+06	1.20438e+07	9.62387e+06	2.32703e+07	1.4377e+07	1.61899e+07	1.25664e+07	5.02751e+06	2.29745e+06	3.27988e+06	5.13221e+06	2.95119e+06	7.53397e+06	1.92552e+06	4.15655e+06
Steryl sulfate	C17H28O4S	Lipids and lipid-like molecules	Steroids and steroid derivatives	Sulfated steroids	C02195	-1.31275	0.00969393	1.47853	down	2.37643e+06	4.80952e+06	1.21095e+07	1.12495e+07	7.19611e+06	6.91598e+06	1.07583e+06	7.08294e+06	8.24087e+06	1.86502e+07	1.07567e+07	2.36389e+07	9.54343e+06	1.05894e+07	2.68545e+07	2.2928e+07
2-Hydroxyphenylacetic acid	C8H8O3	Benzenoids	Benzene and substituted derivatives	Phenylacetic acids	C05852	1.17884	0.00970612	1.51004	up	1.03261e+07	2.7046e+06	6.09019e+06	2.14062e+06	6.1107e+06	5.27409e+06	2.79272e+06	6.89383e+06	2.74328e+06	1.28199e+06	4.95507e+06	3.4161e+06	856971	1.64088e+06	1.89151e+06	1.91295e+06
Asparaginyl-Phenylalanine	C13H17N3O4	Organic acids and derivatives	Carboxylic acids and derivatives	Amino acids, peptides, and analogues	-	1.1733	0.00973997	1.4952	up	2.36829e+06	7.604e+06	1.07569e+07	6.14087e+06	1.66481e+07	9.98497e+06	1.18953e+07	8.25079e+06	3.6238e+06	4.12824e+06	3.35405e+06	7.45845e+06	4.19833e+06	2.92509e+06	2.05469e+06	4.91379e+06
N-[3-(Dimethylamino)propyl]dodecanamide	C17H36N2O	Lipids and lipid-like molecules	Fatty Acyls	Fatty amides	-	-2.01818	0.00977496	1.41139	down	2.1366e+07	1.51186e+07	1.37187e+07	2.5305e+06	6.83706e+06	2.43354e+06	3.51944e+06	7.47312e+06	3.52407e+07	1.84879e+07	4.67802e+07	2.70624e+07	3.26769e+06	9.79883e+07	3.95527e+07	2.73105e+07
Nicotelline	C15H11N3	Organoheterocyclic compounds	Pyridines and derivatives	Bipyridines and oligopyridines	-	1.08507	0.00982017	1.41576	up	1.2284e+08	3.53813e+08	2.74769e+08	2.38527e+08	1.99247e+08	3.46945e+08	2.38525e+08	5.67234e+08	4.02869e+07	1.89306e+08	6.18786e+07	1.70089e+08	1.69653e+08	1.48331e+08	1.58215e+08	1.66139e+08
2,4-Dinitroanisole	C7H6N2O5	Benzenoids	Benzene and substituted derivatives	Nitrobenzenes	C21159	1.49711	0.00990909	1.44905	up	8.93256e+06	2.01527e+07	8.79834e+06	8.53314e+06	1.47723e+06	7.91253e+06	8.24327e+06	8.98259e+06	4.38147e+06	4.26324e+06	3.06166e+06	3.43123e+06	4.72157e+06	3.41583e+06	1.36659e+06	1.23111e+06
(-)-Syringolide 1	C13H20O6	Organoheterocyclic compounds	Furofurans	-	-	-0.609893	0.00991074	1.47392	down	1.99263e+07	1.66233e+07	9.15651e+06	2.74848e+07	1.01109e+07	1.11691e+07	1.9677e+07	1.38443e+07	2.49756e+07	2.49343e+07	2.16602e+07	2.01991e+07	2.54529e+07	2.12184e+07	2.22091e+07	3.4685e+07
Myxalamid B	C25H39NO3	Lipids and lipid-like molecules	Prenol lipids	Monoterpenoids	C12159	2.17462	0.00999105	1.46186	up	3.41698e+06	2.94646e+06	1.58573e+07	4.55818e+06	1.41552e+07	1.70762e+07	1.13429e+06	8.79163e+06	996352	3.23484e+06	400328	439279	82275.1	827183	4.07077e+06	4.99689e+06
alpha-Eucaine	C19H27NO4	Benzenoids	Benzene and substituted derivatives	Benzoic acids and derivatives	C14166	1.47848	0.0100085	1.42701	up	5.27374e+06	3.03249e+06	1.09125e+07	3.97575e+06	6.04132e+06	2.7447e+06	8.78096e+06	1.17948e+06	5.53796e+06	655626	1.76015e+06	488879	1.11593e+06	3.25188e+06	1.10901e+06	1.13181e+06
4-Coumaroylputrescine	C13H18N2O2	Phenylpropanoids and polyketides	Cinnamic acids and derivatives	Hydroxycinnamic acids and derivatives	-	0.868966	0.0100405	1.51998	up	3.30293e+08	4.30918e+08	2.02121e+08	1.34547e+08	1.32069e+08	2.31634e+08	1.50056e+08	1.82373e+08	7.67959e+07	1.71247e+08	1.17661e+08	1.05451e+08	1.20466e+08	8.7319e+07	1.6573e+08	1.37622e+08
Gephyronic acid	C26H48O8	Lipids and lipid-like molecules	Prenol lipids	Diterpenoids	-	-0.631337	0.0100519	1.41667	down	9.67586e+06	8.47498e+06	7.6271e+06	1.57899e+07	5.53742e+06	5.44404e+06	5.65463e+06	9.02395e+06	1.01733e+07	1.31631e+07	8.35989e+06	1.26898e+07	1.96218e+07	1.43473e+07	1.34925e+07	1.22883e+07
Glycylproline	C7H12N2O3	Organic acids and derivatives	Carboxylic acids and derivatives	Amino acids, peptides, and analogues	-	0.71132	0.0101193	1.48287	up	4.02131e+08	6.5972e+08	9.09599e+08	8.03119e+08	1.39356e+09	8.43748e+08	1.01082e+09	8.11495e+08	5.02907e+08	4.18525e+08	3.39361e+08	7.56254e+08	5.25919e+08	6.23917e+08	4.11886e+08	5.95289e+08
Asp-Leu-Val-Ser	C18H32N4O8	Organic acids and derivatives	Carboxylic acids and derivatives	Amino acids, peptides, and analogues	-	0.9811	0.010127	1.39932	up	2.85784e+07	4.39541e+07	3.77523e+07	2.23617e+07	5.58423e+07	1.01199e+08	5.53679e+07	5.39157e+07	1.12744e+07	1.87112e+07	5.24168e+07	2.90333e+07	2.00218e+07	2.95325e+07	1.97454e+07	2.1381e+07
2-Oxo-4-methylthiobutanoic acid	C5H8O3S	Lipids and lipid-like molecules	Fatty Acyls	Fatty acids and conjugates	C01180	1.17685	0.0102415	1.44513	up	4.53082e+07	4.83858e+07	3.20741e+07	1.9061e+07	2.08843e+07	2.61573e+07	1.32811e+07	2.69039e+07	1.23372e+07	3.99299e+06	2.68976e+06	3.76701e+07	8.48591e+06	9.04981e+06	1.41306e+07	1.42857e+07
Kankanoside D	C15H26O7	Organic oxygen compounds	Organooxygen compounds	Carbohydrates and carbohydrate conjugates	-	-0.827031	0.0102504	1.43714	down	1.20631e+08	4.73139e+07	3.21221e+07	4.60516e+07	2.90853e+07	4.69088e+07	3.46587e+07	3.68987e+07	1.29498e+08	1.02105e+08	1.02424e+08	1.08252e+08	7.10732e+07	4.83463e+07	9.12351e+07	4.54498e+07
Octadeca-2,4-dienedioic acid	C18H30O4	-	-	-	-	-0.761598	0.0102536	1.56277	down	6.95604e+06	1.12987e+07	7.07716e+06	3.11057e+06	3.32803e+06	9.37733e+06	7.24644e+06	4.44058e+06	1.02831e+07	1.09303e+07	1.01378e+07	1.10481e+07	1.93974e+07	9.91791e+06	8.09289e+06	9.76707e+06
N-Acetyltryptamine	C12H14N2O	Organoheterocyclic compounds	Indoles and derivatives	Indoles	-	0.941379	0.0102723	1.40568	up	1.23848e+08	3.08982e+08	4.26391e+08	4.20348e+08	2.44279e+08	1.94315e+08	2.70701e+08	2.90804e+08	1.37369e+08	1.35876e+08	1.45203e+08	5.32707e+07	3.0365e+08	2.0088e+08	8.20904e+07	1.28763e+08
Linoleyl alcohol	C18H34O	Lipids and lipid-like molecules	Fatty Acyls	Fatty alcohols	-	-1.13244	0.0103049	1.44115	down	1.33752e+07	1.59394e+07	1.38097e+07	2.16619e+07	3.86309e+06	5.84389e+07	2.05673e+07	1.79311e+07	3.53149e+07	5.20629e+07	5.20338e+07	3.63231e+07	2.58793e+07	2.79289e+07	3.97691e+07	9.37029e+07
SUBERYL GLYCINE	C10H17NO5	Organic acids and derivatives	Carboxylic acids and derivatives	Amino acids, peptides, and analogues	-	0.769559	0.0103374	1.52392	up	1.71174e+08	1.5189e+08	1.47788e+08	1.58047e+08	1.50359e+08	1.91389e+08	1.64014e+08	1.37864e+08	1.57151e+08	1.20457e+08	4.21322e+07	7.13585e+07	1.06459e+08	6.30793e+07	4.18862e+07	1.43936e+08
4-O-beta-D-Glucopyranosylfagomine	C12H23NO8	Organic oxygen compounds	Organooxygen compounds	Carbohydrates and carbohydrate conjugates	-	1.91043	0.0103431	1.41651	up	5.95582e+06	2.67658e+07	1.4077e+07	2.09943e+06	2.62139e+06	1.03776e+07	1.51402e+07	3.35548e+07	210919	4.68551e+06	1.65627e+06	1.88995e+07	895911	1.721e+06	183589	1.16615e+06
Methocarbamol	C11H15NO5	Benzenoids	Phenol ethers	Anisoles	-	-0.688462	0.0103889	1.46362	down	1.4624e+09	6.81082e+08	7.11429e+08	1.44947e+09	7.58561e+08	6.62525e+08	9.05443e+08	9.99767e+08	1.5976e+09	2.06693e+09	2.13226e+09	7.64041e+08	1.63436e+09	1.47309e+09	1.46999e+09	1.15905e+09
7-O-demethyl-albocycline	C17H26O4	Phenylpropanoids and polyketides	Macrolides and analogues	-	-	-0.806203	0.0103891	1.40504	down	1.17163e+08	1.08123e+08	5.57104e+07	2.13502e+08	7.78161e+07	5.53153e+07	1.11797e+08	1.19289e+08	2.26655e+08	1.46118e+08	9.04422e+07	1.67476e+08	2.81112e+08	2.15993e+08	2.14e+08	1.59756e+08
L-Prolylglycine	C7H12N2O3	Organic acids and derivatives	Carboxylic acids and derivatives	Amino acids, peptides, and analogues	-	0.763339	0.0104145	1.40741	up	6.38027e+07	4.61418e+07	5.06349e+07	6.48311e+07	1.02989e+08	8.84926e+07	1.04074e+08	7.8185e+07	5.35562e+07	1.8957e+07	4.36938e+07	4.30664e+07	5.75651e+07	5.81225e+07	2.40388e+07	5.39787e+07
Maculalactone K	C34H28O6	Phenylpropanoids and polyketides	Diarylheptanoids	Linear diarylheptanoids	-	1.71284	0.0104702	1.44698	up	387141	4.94189e+06	2.39314e+06	2.17923e+06	3.17471e+06	3.5795e+06	8.04284e+06	1.2195e+06	175411	247274	363824	4.30311e+06	796857	1.35667e+06	454203	209170
pseudouridine	C9H12N2O6	Nucleosides, nucleotides, and analogues	Nucleoside and nucleotide analogues	-	C02067	0.738185	0.0104989	1.45374	up	2.43487e+08	1.86718e+08	3.76791e+08	1.95783e+08	4.66154e+08	2.43044e+08	4.66622e+08	2.24767e+08	1.64912e+08	1.75571e+08	1.94075e+08	2.38812e+08	1.32602e+08	1.89564e+08	1.62896e+08	1.82368e+08
Ethylmalonic acid	C5H8O4	Lipids and lipid-like molecules	Fatty Acyls	Fatty acids and conjugates	-	0.957614	0.0105237	1.40397	up	4.6274e+07	1.28026e+08	1.1009e+08	1.01545e+08	4.24976e+07	1.01371e+08	1.33644e+08	1.18334e+08	2.96108e+07	3.99217e+07	2.61219e+07	3.20909e+07	1.17033e+08	8.20057e+07	3.91538e+07	3.6608e+07
Sparanone B	C11H12O5	Organoheterocyclic compounds	Benzofurans	-	-	-0.760462	0.0105325	1.52786	down	4.24302e+07	2.00605e+07	2.31042e+07	3.15679e+07	7.59834e+06	1.64915e+07	1.69024e+07	2.37565e+07	3.81459e+07	4.63757e+07	4.2744e+07	3.27057e+07	3.22123e+07	3.08112e+07	4.18561e+07	4.33135e+07
N-decanoyl-L-Homoserine lactone	C14H25NO3	Organic acids and derivatives	Carboxylic acids and derivatives	Amino acids, peptides, and analogues	-	-0.803102	0.0105963	1.39448	down	4.65767e+07	3.54442e+07	2.70753e+07	9.01664e+07	3.80516e+07	2.81774e+07	3.49273e+07	4.1358e+07	6.06625e+07	1.2918e+08	5.62633e+07	4.60844e+07	5.67179e+07	1.11051e+08	5.01398e+07	8.62496e+07
gamma-Linolenic acid	C18H30O2	Lipids and lipid-like molecules	Fatty Acyls	Lineolic acids and derivatives	C06426	-1.03373	0.0107844	1.44821	down	6.74852e+09	5.19629e+09	6.65192e+09	7.10522e+09	3.21947e+09	1.49847e+10	6.33244e+09	1.01642e+10	8.76786e+09	1.71679e+10	6.31763e+09	1.57587e+10	9.44742e+09	2.93006e+10	1.86182e+10	1.82849e+10
12-Hydroxy-8,10-octadecadienoic acid	C18H32O3	Lipids and lipid-like molecules	Fatty Acyls	Lineolic acids and derivatives	-	0.816524	0.0108109	1.41538	up	2.89527e+07	2.51036e+07	3.15375e+07	4.73923e+07	6.87854e+07	2.74307e+07	2.60732e+07	6.13385e+07	2.29956e+07	2.4453e+07	1.28379e+07	2.26341e+07	3.21938e+07	1.65951e+07	2.09543e+07	2.71122e+07
Oxyphencyclimine	C20H28N2O3	Organoheterocyclic compounds	Diazines	Pyrimidines and pyrimidine derivatives	C07851	1.66045	0.0108597	1.41437	up	2.89072e+06	1.28072e+07	1.25003e+07	9.39092e+06	3.54345e+06	2.26937e+06	7.00701e+06	6.42325e+06	1.92459e+06	1.24971e+06	439870	4.69118e+06	3.98258e+06	1.84943e+06	3.60845e+06	232499
3,5,6-Trihydroxy-5-(hydroxymethyl)-2-methoxy-2-cyclohexen-1-one	C8H12O6	Organic oxygen compounds	Organooxygen compounds	Carbonyl compounds	-	2.50659	0.0110348	1.45816	up	1.68324e+07	1.25844e+07	7.82884e+07	2.43649e+07	1.08669e+08	2.71364e+08	8.23016e+07	1.99368e+08	1.02829e+07	1.63923e+07	6.06106e+06	3.9832e+07	1.36642e+07	2.19375e+07	1.1831e+07	1.96801e+07
Dicaprylyl carbonate	C17H34O3	Organic acids and derivatives	Organic carbonic acids and derivatives	Carbonic acid diesters	-	1.29384	0.0110467	1.55004	up	1.70639e+08	6.62419e+07	7.64021e+07	8.76334e+07	1.94664e+08	5.43738e+07	4.64391e+07	3.14006e+07	2.81834e+07	4.76871e+07	2.6581e+07	2.24272e+07	2.41656e+07	1.44639e+07	4.7619e+07	8.5713e+07
1-Pentanesulfonic acid	C5H12O3S	Organic acids and derivatives	Organic sulfonic acids and derivatives	Organosulfonic acids and derivatives	-	-1.29508	0.0110659	1.44218	down	2.53661e+06	241002	1.39783e+06	4.8798e+06	1.45986e+06	1.19001e+06	2.10308e+06	3.14767e+06	4.57234e+06	2.62224e+06	3.43312e+06	3.5111e+06	8.60667e+06	6.77628e+06	6.83386e+06	5.25253e+06
Pyricarbate	C11H15N3O4	Organoheterocyclic compounds	Pyridines and derivatives	-	C12842	1.92926	0.0111134	1.50147	up	1.26441e+07	3.81215e+07	1.292e+07	2.2175e+07	1.41261e+07	2.15287e+07	3.64669e+07	2.29287e+07	1.0011e+06	1.53723e+06	105755	1.15649e+07	1.16901e+07	1.33142e+07	494459	7.79292e+06
2,3-Dihydro-2,3-dihydroxy-4-(4-hydroxyphenyl)-1H-phenalen-1-one	C19H14O4	Benzenoids	Naphthalenes	Phenylnaphthalenes	-	1.62457	0.0111244	1.40868	up	5.87631e+06	7.96875e+06	6.38278e+06	5.1506e+06	980897	3.80608e+06	7.05635e+06	5.64825e+06	2.05592e+06	711409	135511	2.59291e+06	3.31292e+06	3.0642e+06	972797	1.05733e+06
Lehualide I	C19H32O4S	Organoheterocyclic compounds	Pyrans	Pyranones and derivatives	-	-1.15379	0.0111529	1.49469	down	5.87722e+07	2.82893e+07	1.56739e+08	7.72268e+07	7.6172e+07	1.07142e+08	1.40422e+08	1.52067e+08	9.5423e+07	1.64742e+08	1.1489e+08	3.25276e+08	1.81617e+08	1.64838e+08	3.11792e+08	4.14349e+08
mesifurane (enol form)	C7H10O3	Organic oxygen compounds	Organooxygen compounds	Ethers	-	-1.53954	0.0112143	1.44787	down	2.12921e+09	4.92369e+07	9.6759e+07	3.96517e+08	1.04918e+08	8.69766e+08	5.8451e+07	1.16396e+08	2.30906e+09	1.91882e+09	1.04503e+09	1.83633e+08	5.66423e+08	1.43484e+09	1.31339e+09	2.33721e+09
(1S,2S)-3-oxo-2-pentylcyclopentane-1-octanoic acid methyl ester	C19H34O3	Lipids and lipid-like molecules	Fatty Acyls	Eicosanoids	-	-0.618371	0.0112724	1.4281	down	5.48511e+08	9.33404e+08	6.45891e+08	7.93028e+08	7.59838e+08	5.87745e+08	4.29865e+08	1.32121e+09	7.72322e+08	1.03419e+09	1.44531e+09	1.7245e+09	1.00044e+09	9.4168e+08	1.00365e+09	1.31869e+09
Linolenyl alcohol	C18H32O	Lipids and lipid-like molecules	Fatty Acyls	Fatty alcohols	-	-1.08484	0.011294	1.38788	down	5.83876e+07	2.56766e+07	5.97787e+07	7.76017e+07	3.11819e+07	6.63435e+07	8.69135e+07	7.19489e+07	1.83985e+08	1.0945e+08	1.71394e+08	5.02726e+07	7.30182e+07	2.33963e+08	7.72202e+07	1.14245e+08
Tianshic acid methylester	C19H36O5	Lipids and lipid-like molecules	Fatty Acyls	Fatty alcohols	-	-0.776674	0.0113226	1.49514	down	3.89533e+09	1.14217e+09	8.79151e+08	2.31487e+09	9.52046e+08	1.95829e+09	1.31518e+09	1.40631e+09	4.2598e+09	4.03447e+09	3.26666e+09	2.11351e+09	2.59444e+09	2.00964e+09	3.27683e+09	2.19502e+09
DG(8:0/8:0/0:0)	C19H36O5	Lipids and lipid-like molecules	Glycerolipids	Diradylglycerols	-	-0.805807	0.0113247	1.3891	down	2.86035e+07	1.66626e+07	1.0441e+07	2.50346e+07	1.83908e+07	1.49846e+07	2.45961e+07	2.45664e+07	2.39593e+07	6.19437e+07	3.11257e+07	4.07458e+07	1.95492e+07	2.85558e+07	2.76632e+07	5.18904e+07
4-Alanylaminoantipyrine	C14H18N4O2	Organic acids and derivatives	Carboxylic acids and derivatives	Amino acids, peptides, and analogues	-	-0.614796	0.0113548	1.39315	down	1.10809e+08	6.38287e+07	5.20934e+07	1.29369e+08	6.37256e+07	5.86517e+07	6.33499e+07	9.58737e+07	8.50258e+07	1.08535e+08	8.27237e+07	1.54627e+08	1.58077e+08	1.01051e+08	1.56702e+08	1.29798e+08
S-Trichlorovinyl-N-acetylcysteine	C7H8Cl3NO3S	Organic acids and derivatives	Carboxylic acids and derivatives	Amino acids, peptides, and analogues	-	-1.23394	0.0113781	1.45203	down	1.5477e+06	3.68412e+06	3.2825e+06	8.13118e+06	1.52046e+06	2.82309e+06	8.67358e+06	3.55902e+06	1.35087e+07	1.52243e+07	4.48332e+06	4.57019e+06	1.31387e+07	1.50403e+07	8.11329e+06	4.06152e+06
Citrulline	C6H13N3O3	Organic acids and derivatives	Carboxylic acids and derivatives	Amino acids, peptides, and analogues	C00327	1.27746	0.011552	1.4668	up	4.90378e+08	1.24554e+09	2.02564e+09	7.58547e+08	3.91686e+09	1.15407e+09	1.3172e+09	1.02597e+09	3.85193e+08	4.08446e+08	3.89846e+08	1.16248e+09	4.73537e+08	9.39968e+08	4.97169e+08	6.66473e+08
Lys Pro His	C17H28N6O4	Organic acids and derivatives	Carboxylic acids and derivatives	Amino acids, peptides, and analogues	-	-0.899933	0.0115672	1.42052	down	1.94856e+08	8.17234e+07	7.62734e+07	2.69848e+08	6.16243e+07	5.01931e+07	1.30697e+08	1.8044e+08	2.14189e+08	1.50311e+08	1.45087e+08	2.59555e+08	3.46905e+08	3.19721e+08	2.79747e+08	2.35658e+08
Prolyl-Arginine	C11H21N5O3	Organic acids and derivatives	Carboxylic acids and derivatives	Amino acids, peptides, and analogues	-	1.99521	0.0116345	1.40131	up	1.30871e+06	5.10714e+06	9.92146e+06	3.69542e+06	3.41501e+07	7.99017e+06	1.00775e+07	6.26836e+06	4.68683e+06	479008	1.17054e+06	2.23343e+06	6.10254e+06	665052	2.73632e+06	1.6213e+06
Polyribosylribitolphosphate	C5H13O8P	Organic oxygen compounds	Organooxygen compounds	Carbohydrates and carbohydrate conjugates	-	-1.17244	0.0116507	1.39863	down	1.5185e+07	7.37289e+06	6.71269e+06	2.79585e+07	2.10522e+06	5.67673e+06	1.06644e+07	5.7876e+06	2.2266e+07	1.66817e+07	8.63803e+06	2.62636e+07	3.27177e+07	1.43224e+07	1.98012e+07	4.29205e+07
o-Cresol	C7H8O	Benzenoids	Phenols	Cresols	C01542	0.996864	0.0116629	1.44698	up	2.65282e+08	4.44568e+08	2.49884e+08	1.65882e+08	9.2593e+07	2.70089e+08	1.39949e+08	2.70024e+08	1.64239e+08	1.4787e+08	7.73604e+07	7.19143e+07	1.83619e+08	5.84049e+07	1.572e+08	9.05929e+07
3-Hydroxytetradecanedioic acid	C14H26O5	Lipids and lipid-like molecules	Fatty Acyls	Fatty acids and conjugates	-	-0.806508	0.011739	1.41631	down	2.04552e+08	1.05167e+08	1.366e+08	2.82826e+08	4.96683e+07	1.02391e+08	1.10389e+08	1.05321e+08	2.06278e+08	1.7484e+08	1.79258e+08	2.0155e+08	4.12072e+08	2.47385e+08	2.99833e+08	1.97255e+08
Coniferyl ferulate	C20H20O6	Phenylpropanoids and polyketides	Cinnamic acids and derivatives	Hydroxycinnamic acids and derivatives	C17855	-0.957024	0.0118439	1.38811	down	5.50565e+07	2.04245e+07	3.15147e+07	1.35658e+07	1.19609e+07	2.54601e+07	1.16739e+07	1.9051e+07	2.97928e+07	5.95887e+07	6.7974e+07	4.36233e+07	1.66051e+07	4.35844e+07	4.59178e+07	5.92516e+07
3,N(4)-Ethenodeoxycytidine	C11H13N3O4	Organoheterocyclic compounds	Imidazopyrimidines	-	-	1.1445	0.0118838	1.38182	up	1.77139e+06	3.0501e+06	4.96024e+06	2.636e+06	6.55016e+06	3.38336e+06	8.96778e+06	2.94858e+06	2.62341e+06	2.80561e+06	1.91349e+06	986505	821182	814914	1.29476e+06	4.24096e+06
Codlemone	C12H22O	Lipids and lipid-like molecules	Fatty Acyls	Fatty alcohols	-	0.618551	0.0118974	1.40651	up	2.87347e+07	7.93742e+07	3.86195e+07	4.33891e+07	2.90355e+07	4.4567e+07	3.82533e+07	4.84265e+07	2.4009e+07	2.82649e+07	2.03999e+07	3.28882e+07	3.44446e+07	3.13242e+07	3.26128e+07	2.42803e+07
Serylvalylglycylglutamic acid	C15H26N4O8	Organic acids and derivatives	Carboxylic acids and derivatives	Amino acids, peptides, and analogues	-	3.03922	0.0119862	1.39911	up	848644	1.18814e+06	1.28675e+06	2.06773e+06	3.14962e+07	6.60337e+06	8.32644e+06	1.72926e+06	1.08368e+06	238614	1.24799e+06	668805	1.02586e+06	1.38379e+06	138548	726505
Picrotoxinin	C15H16O6	Organoheterocyclic compounds	Furopyrans	-	C09529	-1.25762	0.0120118	1.45457	down	2.79938e+07	1.95049e+07	7.19494e+06	3.76691e+07	2.34855e+06	1.7622e+07	1.99475e+07	1.93623e+07	9.17765e+07	4.84627e+07	4.38531e+07	3.61352e+07	3.25227e+07	3.00289e+07	4.7837e+07	3.19646e+07
alpha-Linolenoyl Ethanolamide	C20H35NO2	Organic nitrogen compounds	Organonitrogen compounds	Amines	-	-1.05494	0.0120537	1.42834	down	8.92275e+07	3.46756e+07	2.08497e+07	8.42405e+07	2.79449e+07	5.9282e+07	2.6985e+07	2.13969e+07	8.57997e+07	1.40246e+08	1.26948e+08	5.93343e+07	3.32117e+07	9.81278e+07	7.06383e+07	1.43201e+08
Muscol	C15H30O	Organic oxygen compounds	Organooxygen compounds	Alcohols and polyols	-	0.969115	0.0122868	1.47144	up	6.51396e+06	1.00269e+07	9.98789e+06	1.17269e+07	1.6169e+07	1.05406e+07	1.07922e+07	9.55423e+06	2.08674e+06	2.84844e+06	1.43798e+06	7.95137e+06	1.28704e+07	7.8168e+06	4.06185e+06	4.50527e+06
N-Palmitoyl Asparagine	C20H38N2O4	Organic acids and derivatives	Organic sulfuric acids and derivatives	Arylsulfates	-	-1.58974	0.0123407	1.37907	down	5.51067e+06	1.00151e+06	1.56406e+07	4.84227e+06	1.36659e+06	3.10071e+06	2.68354e+06	1.53785e+06	3.03448e+07	6.3087e+06	5.89328e+06	5.95134e+06	7.79868e+06	6.93141e+06	7.56151e+06	3.66169e+07
L-(+)-Arabinose	C5H10O5	Organic oxygen compounds	Organooxygen compounds	Carbohydrates and carbohydrate conjugates	C00259	1.30425	0.0124236	1.46962	up	2.61779e+08	3.35265e+08	6.57904e+08	3.53086e+08	1.90653e+09	6.6655e+08	5.60806e+08	8.15476e+08	2.20369e+08	3.16573e+08	1.99745e+08	3.9893e+08	2.98759e+08	2.66669e+08	2.2391e+08	3.25412e+08
Ormetroprim	C14H18N4O2	Benzenoids	Benzene and substituted derivatives	Methoxybenzenes	-	2.34104	0.0124571	1.3928	up	997405	2.40713e+06	2.81814e+07	1.35688e+06	5.38981e+06	6.17515e+06	3.1944e+06	1.33725e+06	156279	1.02351e+06	706653	4.76004e+06	2.20724e+06	206537	198944	419562
2-Hydroxyestradiol	C18H24O3	Lipids and lipid-like molecules	Steroids and steroid derivatives	Estrane steroids	C05301	-0.789859	0.0124571	1.41054	down	3.347e+08	2.58703e+08	2.87498e+08	3.20573e+08	7.35124e+07	3.19726e+08	2.20921e+08	2.68549e+08	4.07677e+08	4.5855e+08	3.24266e+08	3.38059e+08	7.45205e+08	3.98291e+08	4.86774e+08	4.44529e+08
5-Methoxyindoleacetate	C11H11NO3	Organoheterocyclic compounds	Indoles and derivatives	Indolyl carboxylic acids and derivatives	C05660	2.1466	0.0125348	1.4753	up	1.28539e+06	1.93415e+07	2.85386e+07	7.85529e+06	6.69805e+06	1.75317e+07	3.34088e+07	1.73021e+07	2.37569e+06	3.36735e+06	4.431e+06	2.96169e+06	3.0634e+06	8.13058e+06	1.88555e+06	3.58753e+06
Aspinotriol B	C9H16O3	Lipids and lipid-like molecules	Fatty Acyls	Fatty alcohols	-	-1.12882	0.0125497	1.39173	down	2.01471e+08	1.41803e+08	6.94973e+07	2.03834e+08	9.5396e+07	7.85181e+07	1.13266e+08	1.40313e+08	3.32e+08	1.63453e+08	1.08568e+08	1.896e+08	5.5818e+08	5.00399e+08	2.37275e+08	1.93754e+08
Sesamin	C20H18O6	Lignans, neolignans and related compounds	Furanoid lignans	-	C10882	-1.08123	0.0125748	1.38139	down	1.11688e+08	3.94473e+07	4.43095e+07	3.48215e+07	1.20567e+07	4.74855e+07	2.85366e+07	3.46769e+07	4.33436e+07	7.8244e+07	1.24845e+08	1.42139e+08	3.51558e+07	9.23337e+07	1.14589e+08	1.16287e+08
N-Acetylmuramoyl-Ala	C14H24N2O9	Organic oxygen compounds	Organooxygen compounds	Carbohydrates and carbohydrate conjugates	C02999	0.647188	0.012605	1.40057	up	9.49487e+07	6.69149e+07	6.14735e+07	4.79982e+07	6.73723e+07	3.44061e+07	6.37516e+07	7.89593e+07	3.4213e+07	3.0218e+07	4.95402e+07	7.63316e+07	3.36519e+07	4.46072e+07	2.59095e+07	3.48947e+07
methionine sulfoxide	C5H11NO3S	Organic acids and derivatives	Carboxylic acids and derivatives	Amino acids, peptides, and analogues	C02989	0.997448	0.0126163	1.39094	up	8.31297e+08	1.04561e+09	4.91784e+08	3.56806e+08	3.31632e+08	4.10416e+08	3.0188e+08	6.63884e+08	2.55862e+08	1.29172e+08	9.51982e+07	8.45728e+08	1.95591e+08	1.99868e+08	2.71408e+08	2.2775e+08
Resazurin	C12H7NO4	Organoheterocyclic compounds	Benzoxazines	Phenoxazines	C11178	1.58068	0.0126615	1.49298	up	1.65025e+07	1.88426e+07	1.42236e+07	6.56484e+06	1.58804e+06	5.49104e+06	9.00204e+06	9.17007e+06	3.96121e+06	4.90807e+06	1.91012e+06	3.18688e+06	4.74063e+06	2.13482e+06	4.03267e+06	2.33451e+06
2-Hydroxyethylphosphonate	C2H7O4P	Organic acids and derivatives	Organic phosphonic acids and derivatives	Organic phosphonic acids	C06451	-1.68153	0.0127039	1.43439	down	8.8102e+06	5.45858e+06	2.69506e+06	9.21836e+06	236597	440150	5.99798e+06	1.19629e+06	1.88345e+07	5.77992e+06	6.4926e+06	2.11063e+07	1.93437e+07	9.82806e+06	1.93762e+07	8.47051e+06
Broussonetine V	C18H33NO5	Organoheterocyclic compounds	Pyrrolidines	-	-	-0.654436	0.0128438	1.42659	down	3.34978e+08	2.6331e+08	1.14834e+08	4.03526e+08	2.94336e+08	1.92709e+08	1.5119e+08	2.58868e+08	3.10134e+08	3.80519e+08	3.57427e+08	3.90117e+08	4.43918e+08	2.73496e+08	5.62882e+08	4.51154e+08
Salicylanilide	C13H11NO2	Benzenoids	Benzene and substituted derivatives	Anilides	C18915	1.47908	0.0128444	1.44193	up	2.64915e+06	1.51972e+07	5.36029e+06	3.40448e+06	9.90638e+06	9.84398e+06	6.11746e+06	6.57671e+06	1.92234e+06	3.60091e+06	5.87434e+06	269491	518772	1.4291e+06	505580	7.0638e+06
N-oleoyl threonine	C22H41NO4	Organic acids and derivatives	Carboxylic acids and derivatives	Amino acids, peptides, and analogues	-	1.63158	0.012855	1.40417	up	3.0154e+07	9.17746e+07	1.05599e+08	1.02897e+08	2.39829e+08	2.59848e+08	4.9675e+07	1.7104e+08	7.57057e+06	1.40714e+07	8.0797e+06	6.86262e+07	6.72585e+07	8.50543e+07	3.03251e+07	5.81485e+07
4-Methylbenzoate	C8H7O2-	Benzenoids	Benzene and substituted derivatives	Benzoic acids and derivatives	-	-1.18596	0.0128935	1.45055	down	1.16766e+07	1.52899e+06	3.79228e+06	3.01472e+06	804564	2.03013e+06	902689	1.83314e+06	6.81987e+06	7.36815e+06	1.47173e+07	7.46953e+06	2.21388e+06	3.57351e+06	9.24235e+06	6.80081e+06
Glu-Ile-Phe	C20H29N3O6	Organic acids and derivatives	Carboxylic acids and derivatives	Amino acids, peptides, and analogues	-	0.712041	0.0129341	1.389	up	1.19231e+08	2.1195e+08	1.67789e+08	1.29332e+08	1.80173e+08	2.66451e+08	2.07178e+08	2.37659e+08	5.50292e+07	1.4734e+08	8.41795e+07	1.94555e+08	8.00906e+07	8.13993e+07	1.02329e+08	1.82825e+08
(-)-5-Methoxybalanophonin	C21H22O7	Phenylpropanoids and polyketides	2-arylbenzofuran flavonoids	-	-	-1.08321	0.0129599	1.37344	down	7.99226e+07	3.60523e+07	6.31559e+07	3.45441e+07	2.54265e+07	6.27768e+07	2.96204e+07	5.09991e+07	6.05509e+07	1.12124e+08	1.61208e+08	1.16577e+08	2.74476e+07	1.24787e+08	8.43043e+07	1.23415e+08
2,3-Dihydroxypropyl 16-hydroxyhexadecanoate	C19H38O5	Lipids and lipid-like molecules	Fatty Acyls	Fatty alcohols	-	-2.17407	0.0129623	1.37064	down	8.36402e+06	4.53079e+06	910306	6.41217e+06	7.07728e+06	3.15569e+06	1.08248e+07	4.64803e+06	8.76788e+07	2.97102e+07	2.53549e+07	4.41527e+06	5.83629e+06	2.6076e+07	7.65314e+06	2.05238e+07
11beta,20-Dihydroxy-3-oxopregn-4-en-21-oic acid	C22H30O5	Lipids and lipid-like molecules	Steroids and steroid derivatives	Oxosteroids	-	1.90903	0.013005	1.46581	up	1.34973e+08	2.05619e+08	4.28515e+07	9.80424e+07	4.1887e+07	2.0424e+08	8.95394e+07	1.30568e+08	1.82174e+07	5.30185e+07	4.35053e+07	4.00573e+07	1.53589e+07	6.36676e+07	1.76907e+07	835981
2-(3-Phenylpropyl)pyridine	C14H15N	Organoheterocyclic compounds	Pyridines and derivatives	-	-	1.51189	0.0130698	1.59216	up	1.57698e+06	692704	1.00356e+06	2.07323e+06	178868	573631	1.21936e+06	650169	461103	324173	379374	271198	319590	569761	235654	233316
10-Hydroxy-8-nor-2-fenchanone glucoside	C15H24O7	Lipids and lipid-like molecules	Prenol lipids	Terpene glycosides	-	-0.617507	0.0130748	1.4517	down	9.04615e+07	4.7002e+07	3.49854e+07	7.90612e+07	3.31318e+07	3.5655e+07	4.25284e+07	4.69271e+07	6.49178e+07	6.45599e+07	9.37404e+07	8.17418e+07	9.71468e+07	5.30677e+07	1.09991e+08	6.34861e+07
N-(3-Indolylacetyl)-L-leucine	C16H20N2O3	Organic acids and derivatives	Carboxylic acids and derivatives	Amino acids, peptides, and analogues	-	2.06946	0.0130896	1.41346	up	5.46936e+07	7.42633e+08	2.25478e+09	6.43442e+08	1.73392e+09	6.54028e+08	1.07491e+09	5.55208e+08	1.7508e+08	7.37673e+07	4.15611e+07	6.76689e+07	1.94104e+08	3.76877e+08	1.18805e+08	7.89898e+08
LysoPE(0:0/16:0)	C21H44NO7P	Lipids and lipid-like molecules	Glycerophospholipids	Glycerophosphoethanolamines	-	-1.76919	0.0131957	1.42078	down	1.36398e+08	8.46289e+06	2.32743e+07	1.30243e+07	1.66941e+07	5.14192e+06	987917	1.22179e+06	1.73212e+08	1.08754e+08	1.09225e+08	2.578e+07	1.49657e+07	3.36455e+07	1.97318e+08	3.65689e+07
3-HYDROXYSUBERIC ACID	C8H14O5	Organic acids and derivatives	Hydroxy acids and derivatives	Medium-chain hydroxy acids and derivatives	-	0.839238	0.0133143	1.35778	up	2.71215e+08	1.7354e+08	4.53012e+08	1.44713e+08	3.55999e+08	3.54539e+08	1.79718e+08	2.37089e+08	2.05985e+08	1.32332e+08	7.85716e+07	1.17389e+08	8.22106e+07	2.61127e+08	1.7254e+08	1.62642e+08
LysoPE(15:0/0:0)	C20H42NO7P	Lipids and lipid-like molecules	Glycerophospholipids	Glycerophosphoethanolamines	-	-1.74057	0.013321	1.41081	down	4.58281e+07	1.25131e+07	3.51515e+07	3.08099e+07	5.37643e+06	7.42166e+06	1.48463e+06	7.08865e+06	1.10247e+08	9.54113e+07	4.96654e+07	1.32273e+07	1.64392e+07	4.02344e+07	1.09345e+08	5.2224e+07
3'-O-Methylguanosine	C11H15N5O5	Nucleosides, nucleotides, and analogues	Purine nucleosides	-	-	0.769564	0.0134232	1.40172	up	2.95784e+06	4.79658e+06	6.66341e+06	4.46399e+06	3.79639e+06	7.29392e+06	5.71471e+06	8.9092e+06	3.37855e+06	2.69852e+06	1.4232e+06	5.25631e+06	4.96356e+06	2.8566e+06	2.74992e+06	2.83314e+06
sn-glycero-3-Phosphoethanolamine	C5H14NO6P	Lipids and lipid-like molecules	Glycerophospholipids	Glycerophosphoethanolamines	C01233	0.677772	0.0134566	1.39737	up	5.1536e+08	3.89425e+08	5.18795e+08	4.37369e+08	6.22889e+08	6.06394e+08	2.9648e+08	5.75333e+08	1.94781e+08	1.99011e+08	2.18648e+08	7.36123e+08	2.63335e+08	2.0504e+08	2.31921e+08	4.27936e+08
24,24-Difluoro-1alpha,25-dihydroxyvitamin D3	C27H42F2O3	Lipids and lipid-like molecules	Steroids and steroid derivatives	Vitamin D and derivatives	-	-2.18317	0.0135221	1.40087	down	1.98454e+06	693818	3.38286e+06	4.40689e+06	1.20328e+06	1.99068e+07	369912	1.6228e+06	3.54635e+06	1.12793e+07	3.70982e+06	6.32552e+07	1.6661e+07	1.52204e+07	3.63411e+07	2.44976e+06
Heptane-1-thiol	C7H16S	Organosulfur compounds	Thiols	Alkylthiols	-	1.05064	0.0135519	1.40006	up	5.05889e+07	8.55065e+07	5.47118e+07	5.74475e+07	2.42424e+08	7.03072e+07	1.19344e+08	1.01139e+08	6.54974e+07	4.60316e+07	3.0989e+07	5.96783e+07	5.09144e+07	5.62529e+07	2.24114e+07	4.54833e+07
Methylcysteine	C4H9NO2S	Organic acids and derivatives	Carboxylic acids and derivatives	Amino acids, peptides, and analogues	-	0.960882	0.0135731	1.46814	up	6.43739e+06	5.0459e+06	5.97387e+06	6.44145e+06	4.84189e+06	6.12925e+06	6.1631e+06	6.94237e+06	1.90826e+06	2.4442e+06	529054	7.74767e+06	3.46461e+06	2.55064e+06	2.3925e+06	3.60997e+06
Marcanine D	C15H11NO5	Organoheterocyclic compounds	Quinolines and derivatives	Benzoquinolines	-	1.04345	0.0136687	1.37146	up	3.41582e+06	1.03905e+07	1.00919e+07	9.78817e+06	4.38892e+06	1.09681e+07	1.57579e+07	1.07387e+07	1.63404e+06	5.05922e+06	2.52811e+06	3.90121e+06	5.69614e+06	8.59401e+06	3.20172e+06	6.03491e+06
H-Ile-Tyr-OH	C15H22N2O4	Organic acids and derivatives	Carboxylic acids and derivatives	Amino acids, peptides, and analogues	-	0.659627	0.0137646	1.46106	up	1.01118e+08	1.89461e+08	3.12438e+08	2.03218e+08	2.78749e+08	1.83638e+08	2.71987e+08	1.84998e+08	1.36849e+08	1.27614e+08	9.57369e+07	1.63927e+08	1.49835e+08	1.4706e+08	9.83517e+07	1.73008e+08
Pestalotiopamide E	C11H17NO5	Organic acids and derivatives	Carboxylic acids and derivatives	Dicarboxylic acids and derivatives	-	0.731203	0.013907	1.37428	up	7.60673e+07	2.46503e+08	1.51078e+08	1.48617e+08	1.36398e+08	1.47084e+08	1.41401e+08	1.60912e+08	4.63106e+07	1.51466e+08	4.51462e+07	1.24041e+08	9.60111e+07	8.64492e+07	1.03241e+08	7.50724e+07
H-Val-Tyr-OH	C14H20N2O4	Organic acids and derivatives	Carboxylic acids and derivatives	Amino acids, peptides, and analogues	-	0.924075	0.0139426	1.40079	up	1.32658e+07	3.18566e+07	5.43122e+07	2.59751e+07	1.44125e+07	3.28395e+07	3.81528e+07	3.36623e+07	2.37452e+07	1.38709e+07	8.43329e+06	2.40711e+07	1.66306e+07	1.75192e+07	1.09912e+07	1.35822e+07
OLODATEROL	C21H26N2O5	Organoheterocyclic compounds	Benzoxazines	Benzoxazinones	-	-1.17133	0.0139748	1.45643	down	7.43691e+07	9.74419e+06	9.56366e+06	2.80866e+07	3.41989e+06	1.83193e+07	1.3727e+07	1.51913e+07	4.73312e+07	6.36159e+07	8.13032e+07	1.29447e+07	4.62239e+07	3.85752e+07	4.14489e+07	5.68819e+07
Psilocin	C12H16N2O	Organoheterocyclic compounds	Indoles and derivatives	Tryptamines and derivatives	C08312	0.685906	0.0139993	1.45237	up	4.73144e+07	4.08343e+07	4.68898e+07	5.13004e+07	3.88671e+07	2.59101e+07	2.82553e+07	4.55831e+07	2.50361e+07	2.06373e+07	2.63961e+07	1.08382e+07	4.35046e+07	3.73888e+07	1.48466e+07	2.3349e+07
3-Hydroxybenzaldehyde	C7H6O2	Organic oxygen compounds	Organooxygen compounds	Carbonyl compounds	C03067	0.841287	0.0140501	1.43404	up	9.58026e+08	8.05558e+08	1.70112e+09	1.04062e+09	6.49003e+08	2.2527e+09	1.75013e+09	1.70571e+09	7.89496e+08	8.06249e+08	7.26007e+08	8.22564e+08	7.58569e+08	9.19715e+08	6.15965e+08	6.24496e+08
Loliolide beta-D-glucopyranoside	C17H26O8	Organic oxygen compounds	Organooxygen compounds	Carbohydrates and carbohydrate conjugates	-	0.829005	0.0140893	1.35138	up	6.133e+06	1.04966e+07	5.4183e+06	7.33199e+06	1.29393e+07	1.60127e+07	7.99417e+06	1.56091e+07	5.3334e+06	5.77882e+06	7.24964e+06	9.42481e+06	3.69068e+06	3.81789e+06	3.31018e+06	7.51731e+06
Kuguacin Q	C29H44O5	Lipids and lipid-like molecules	Prenol lipids	Sesquiterpenoids	-	1.07654	0.0140936	1.47525	up	9.25504e+07	6.81012e+07	7.14494e+07	5.38717e+07	1.5098e+07	4.84134e+07	3.58872e+07	3.36725e+07	2.11333e+07	1.65652e+07	1.50312e+07	3.47298e+07	2.5368e+07	2.17438e+07	4.37596e+07	2.03655e+07
6-Hydroxymethylpterin	C7H7N5O2	Organoheterocyclic compounds	Pteridines and derivatives	Pterins and derivatives	-	1.09942	0.0141239	1.48113	up	2.19528e+07	1.42472e+07	6.61749e+06	7.63268e+06	1.14061e+07	1.29096e+07	3.00509e+07	1.52945e+07	5.68641e+06	6.31966e+06	8.67379e+06	1.73634e+06	4.0368e+06	6.69447e+06	8.39793e+06	1.45112e+07
Octadeca-8,10,12-triynoic acid	C18H24O2	Lipids and lipid-like molecules	Fatty Acyls	Fatty acids and conjugates	-	-0.772052	0.0142498	1.48725	down	3.51294e+08	2.1195e+08	1.35068e+08	4.48282e+08	1.48174e+08	2.46631e+08	7.55024e+07	3.04669e+08	3.71774e+08	4.91859e+08	3.98852e+08	3.52013e+08	3.97767e+08	4.03127e+08	4.13833e+08	4.52235e+08
Inumakilactone C	C18H22O9	Organoheterocyclic compounds	Naphthopyrans	-	-	-1.2318	0.0142595	1.38683	down	661622	1.79004e+06	978857	1.06924e+06	137027	219355	467750	238894	1.04278e+06	2.10138e+06	1.08869e+06	790432	3.83842e+06	1.15492e+06	1.64388e+06	1.40428e+06
Norcocaine	C16H19NO4	Benzenoids	Phenol esters	-	-	2.0714	0.0142996	1.44853	up	2.24913e+07	1.20322e+06	2.19198e+07	4.02476e+06	2.17631e+07	7.29831e+06	2.12458e+07	3.12002e+06	4.66026e+06	1.8873e+06	2.3759e+06	292718	582870	436619	1.93757e+06	1.23492e+07
Daurioxoisoporphine B	C19H16N2O4	Alkaloids and derivatives	Isoaporphines	Oxoisoaporphines	-	0.749846	0.0144672	1.42898	up	8.01661e+06	1.06843e+07	9.335e+06	6.85075e+06	3.24399e+06	6.75641e+06	6.43599e+06	5.90906e+06	5.03278e+06	7.0289e+06	2.36703e+06	2.92318e+06	2.60378e+06	3.0738e+06	4.8319e+06	6.17265e+06
Indole-3-acetylglutamic acid	C15H16N2O5	Organic acids and derivatives	Carboxylic acids and derivatives	Amino acids, peptides, and analogues	-	1.795	0.0144678	1.42582	up	1.27232e+07	2.55644e+07	4.99903e+07	1.30663e+07	1.40559e+08	2.24926e+07	3.52797e+07	1.38654e+07	1.18091e+07	8.59503e+06	8.24055e+06	6.60397e+06	1.29728e+07	1.40063e+07	8.89469e+06	1.92311e+07
N(6)-glycyl-L-lysine	C8H17N3O3	Organic acids and derivatives	Carboxylic acids and derivatives	Amino acids, peptides, and analogues	-	1.39	0.014531	1.38806	up	2.6501e+06	2.65482e+07	1.3859e+07	1.59248e+07	7.16544e+06	1.35317e+07	1.14731e+07	2.09368e+07	5.22527e+06	1.70435e+06	1.85001e+06	7.08801e+06	1.05145e+07	9.82492e+06	3.34889e+06	3.21345e+06
2-Methyl-1-nitroanthraquinone	C15H9NO4	Benzenoids	Anthracenes	Anthraquinones	C19264	0.883873	0.0145432	1.38012	up	8.53882e+06	2.51918e+07	2.76101e+07	2.14136e+07	1.35651e+07	2.67633e+07	3.63771e+07	2.61903e+07	6.12136e+06	1.3702e+07	9.06948e+06	1.12496e+07	1.25667e+07	2.27051e+07	1.11861e+07	1.40056e+07
Stoloniferone T	C28H46O5	Lipids and lipid-like molecules	Steroids and steroid derivatives	Ergostane steroids	-	1.97634	0.0145785	1.34537	up	4.37869e+07	1.17536e+08	1.50347e+08	1.12762e+08	1.05722e+07	3.42228e+08	1.24155e+08	2.47537e+08	1.32105e+07	1.65642e+07	1.61659e+07	3.64084e+07	1.34325e+08	4.6255e+07	2.34837e+07	5.56838e+06
Anethole	C10H12O	Benzenoids	Phenol ethers	Anisoles	C10428	-0.939976	0.0145939	1.52031	down	2.82442e+07	4.64523e+07	2.81649e+07	5.37624e+07	3.26765e+07	6.03407e+07	4.90759e+07	5.27547e+07	4.13001e+07	7.2887e+07	5.22294e+07	1.49913e+08	6.34324e+07	1.62252e+08	5.91937e+07	7.30891e+07
3-Oxo-N-(2-oxo-2,3-dihydro-1H-benzimidazol-5-yl)butanamide	C11H11N3O3	Organoheterocyclic compounds	Benzimidazoles	-	-	1.83667	0.0148592	1.40584	up	901560	6.81449e+06	3.67576e+06	1.45376e+06	3.65837e+06	1.26906e+07	1.60224e+07	1.61543e+07	355661	328520	52293.2	1.14396e+07	816874	816797	712796	2.65933e+06
Palythine	C10H16N2O5	Organic acids and derivatives	Carboxylic acids and derivatives	Amino acids, peptides, and analogues	-	0.862869	0.0149258	1.39243	up	1.49058e+07	4.78446e+07	3.90904e+07	4.07571e+07	6.23407e+07	4.52491e+07	3.65698e+07	5.23479e+07	1.33765e+07	1.47071e+07	1.16483e+07	4.58145e+07	2.34656e+07	2.00308e+07	1.80527e+07	3.93643e+07
8-Aminoguanosine	C10H14N6O5	Nucleosides, nucleotides, and analogues	Purine nucleosides	-	-	-1.20027	0.0149276	1.41801	down	3.85276e+08	2.89559e+08	1.58529e+08	6.32581e+08	3.18831e+07	2.46334e+08	2.93948e+08	3.39662e+08	1.39963e+09	6.6526e+08	5.88034e+08	5.65297e+08	5.5148e+08	5.25217e+08	6.9078e+08	4.78015e+08
Normelicopine	C16H13NO5	Organoheterocyclic compounds	Quinolines and derivatives	Benzoquinolines	-	1.14295	0.0150773	1.46313	up	1.06315e+07	1.65778e+07	8.28305e+06	5.22028e+06	2.7445e+06	5.96507e+06	3.47825e+06	5.96826e+06	3.45475e+06	3.97103e+06	2.85155e+06	1.71872e+06	1.63696e+06	5.70442e+06	4.99813e+06	2.32203e+06
Serinyl-Gamma-glutamate	C8H15N3O5	Organic acids and derivatives	Carboxylic acids and derivatives	Amino acids, peptides, and analogues	-	1.31406	0.0152104	1.38919	up	3.74875e+06	8.90849e+06	1.8912e+07	8.05844e+06	3.3666e+07	1.68042e+07	1.974e+07	1.54137e+07	9.69078e+06	3.34842e+06	6.30863e+06	1.05599e+07	4.25998e+06	4.43605e+06	2.42091e+06	9.34974e+06
4,4'-Sulfonylbis[2-(prop-2-en-1-yl)phenol]	C18H18O4S	Benzenoids	Benzene and substituted derivatives	Benzenesulfonyl compounds	-	0.671852	0.0152937	1.34361	up	2.85374e+07	1.60886e+07	3.66704e+07	4.94415e+07	2.44589e+07	2.44298e+07	3.8733e+07	2.95278e+07	2.03456e+07	1.30944e+07	1.29466e+07	2.36802e+07	2.11996e+07	3.01761e+07	1.28561e+07	2.13003e+07
Neopellitorine A	C15H19NO	Lipids and lipid-like molecules	Fatty Acyls	Fatty amides	-	2.03925	0.0154208	1.33586	up	1.87889e+06	4.70204e+06	2.15522e+07	3.39643e+06	5.38981e+06	6.59017e+06	1.02502e+06	2.17211e+06	1.95399e+06	1.76121e+06	1.41229e+06	1.84764e+06	870116	2.4605e+06	871920	185626
Prolylproline	C10H16N2O3	Organic acids and derivatives	Carboxylic acids and derivatives	Amino acids, peptides, and analogues	-	1.20249	0.0154976	1.38945	up	3.0035e+08	4.0736e+08	9.43523e+08	4.02135e+08	1.76003e+09	4.35986e+08	9.50306e+08	4.40806e+08	1.99279e+08	1.27227e+08	1.71427e+08	6.6208e+08	2.8265e+08	4.38137e+08	2.94077e+08	2.76059e+08
H-Ser-Tyr-OH	C12H16N2O5	Organic acids and derivatives	Carboxylic acids and derivatives	Amino acids, peptides, and analogues	-	0.908528	0.0155215	1.39491	up	5.824e+06	1.68113e+07	2.56001e+07	1.31205e+07	1.18626e+07	2.17227e+07	2.24391e+07	1.93779e+07	1.91437e+07	7.31663e+06	4.42054e+06	9.02507e+06	8.29131e+06	1.14516e+07	5.81314e+06	7.39294e+06
Glycyl-prolyl-glutamic acid	C12H19N3O6	Organic acids and derivatives	Carboxylic acids and derivatives	Amino acids, peptides, and analogues	-	1.453	0.0156192	1.3695	up	8.7685e+06	2.09391e+07	1.74776e+07	8.62648e+06	6.40273e+07	4.48054e+07	4.70098e+07	2.71079e+07	2.82832e+07	3.4481e+06	8.8388e+06	1.0787e+07	8.96627e+06	8.20696e+06	6.8657e+06	1.18145e+07
(4E,6E)-3-hydroxydeca-4,6-dienoic acid	C10H16O3	Organic acids and derivatives	Hydroxy acids and derivatives	Medium-chain hydroxy acids and derivatives	-	-0.746007	0.0156287	1.34435	down	2.10604e+08	2.49967e+08	9.92693e+07	1.61974e+08	2.50688e+08	1.99278e+08	9.98768e+07	2.76432e+08	2.20488e+08	3.3811e+08	2.59089e+08	3.66829e+08	5.22479e+08	1.65842e+08	3.92762e+08	3.30769e+08
2-Methylpentanedioic acid	C6H10O4	Lipids and lipid-like molecules	Fatty Acyls	Fatty acids and conjugates	-	1.71367	0.0158364	1.41048	up	1.396e+08	2.23538e+08	8.70942e+08	3.03436e+08	6.6732e+08	1.43965e+09	8.20299e+08	1.58037e+09	1.05791e+08	1.29171e+08	7.39868e+07	4.33569e+08	4.69628e+08	2.47332e+08	1.31622e+08	2.51973e+08
H-GLU-VAL-OH	C10H18N2O5	Organic acids and derivatives	Carboxylic acids and derivatives	Amino acids, peptides, and analogues	-	1.62892	0.0159569	1.45302	up	6.81309e+07	3.13785e+08	2.99441e+08	2.19768e+08	1.16883e+09	4.27199e+08	5.49463e+08	5.35214e+08	1.18108e+08	1.25257e+08	8.42578e+07	2.04099e+08	1.36432e+08	1.56014e+08	8.48846e+07	2.49064e+08
Enaminomycin A	C7H5NO5	Organic oxygen compounds	Organooxygen compounds	Carbonyl compounds	-	0.814716	0.0160275	1.41155	up	5.05898e+07	3.31152e+07	1.95245e+07	1.5943e+07	1.80669e+07	1.83133e+07	1.91503e+07	2.38864e+07	1.21945e+07	1.82012e+07	9.08479e+06	2.39369e+07	1.95382e+07	6.60527e+06	1.42693e+07	9.072e+06
beta-L-Dioxolane-cytidine	C8H11N3O4	Nucleosides, nucleotides, and analogues	Nucleoside and nucleotide analogues	-	-	-1.33569	0.0160679	1.39218	down	83828.8	42594.3	438648	273839	1.29403e+06	115552	60976.9	48371.7	1.50374e+06	881228	823658	178187	1.38047e+06	398023	298185	487631
Famciclovir	C14H19N5O4	Organoheterocyclic compounds	Imidazopyrimidines	Purines and purine derivatives	-	-1.35739	0.0160708	1.38093	down	1.17935e+07	1.77996e+06	1.12924e+06	3.06524e+06	1.19348e+06	1.50635e+06	1.91784e+06	1.81944e+06	1.09486e+07	4.30523e+06	2.2453e+07	4.4698e+06	5.74615e+06	8.20463e+06	4.00281e+06	1.88825e+06
Penisimplicissin	C16H14O6	Organoheterocyclic compounds	Benzofurans	Benzofuranones	-	2.7418	0.0164246	1.44946	up	212475	1.05373e+07	1.19299e+07	3.80544e+06	1.3808e+07	2.34786e+07	2.29661e+07	1.48306e+07	646152	456611	759797	2.27568e+06	2.52827e+06	5.9299e+06	178878	2.40901e+06
2-(Undec-3-enyl)-4-quinolinone	C20H27NO	Organoheterocyclic compounds	Quinolines and derivatives	Quinolones and derivatives	-	2.27847	0.0164816	1.34521	up	8.06468e+07	1.39644e+09	1.19453e+08	1.53935e+08	1.70042e+09	1.95649e+08	6.48115e+08	2.71796e+08	4.95364e+07	6.14334e+07	2.2946e+07	1.14157e+08	4.0451e+08	6.71199e+07	2.01206e+08	2.03156e+07
Xanthotoxol	C11H6O4	Phenylpropanoids and polyketides	Coumarins and derivatives	Furanocoumarins	C00841	2.09631	0.0165333	1.40956	up	611519	4.69702e+06	1.36664e+07	9.93517e+06	1.62811e+07	1.54278e+07	1.67106e+07	1.46405e+07	2.85935e+06	1.67395e+06	1.75107e+06	3.31289e+06	1.10139e+06	5.56475e+06	1.05738e+06	4.18695e+06
4-Methylcatechol	C7H8O2	Benzenoids	Phenols	Benzenediols	C06730	-3.31224	0.0167007	1.39835	down	1.13438e+08	3.10006e+07	1.70387e+07	4.39007e+07	1.62447e+07	8.34703e+06	2.85434e+07	1.68263e+07	1.10126e+09	3.30557e+08	1.0511e+09	2.83307e+07	5.02876e+07	5.40069e+07	6.3922e+07	5.5506e+07
(6S,8Z)-6-Hydroxy-3-oxotetradecenoic acid	C14H24O4	Lipids and lipid-like molecules	Fatty Acyls	Fatty acids and conjugates	-	-0.619871	0.016781	1.37509	down	4.39975e+08	3.50867e+08	2.45084e+08	3.05693e+08	2.81474e+08	2.87636e+08	2.5737e+08	3.38699e+08	2.88711e+08	4.21884e+08	2.73684e+08	4.98553e+08	7.21507e+08	5.36809e+08	6.50024e+08	4.61119e+08
Tuberostemonine	C22H33NO4	Alkaloids and derivatives	Stemona alkaloids	Stemoamide-type alkaloids	-	-2.10067	0.0167931	1.37529	down	1.67769e+07	993215	7.13832e+06	1.88441e+07	9.45961e+06	479870	2.91391e+06	5.3004e+06	2.9016e+07	3.67325e+07	1.19649e+08	4.1854e+06	9.42825e+06	2.72553e+07	1.81503e+07	2.11054e+07
1-O-Feruloyl-beta-D-glucose	C16H20O9	Phenylpropanoids and polyketides	Cinnamic acids and derivatives	Hydroxycinnamic acids and derivatives	C17759	-0.896415	0.0168902	1.35186	down	6.06313e+06	5.00029e+06	5.94278e+06	8.52026e+06	1.16437e+06	2.81278e+06	3.16541e+06	3.58583e+06	1.09506e+07	1.31613e+07	5.73788e+06	9.01031e+06	9.85681e+06	4.41374e+06	8.02954e+06	6.32582e+06
9-hydroxycerevisterol	C28H46O4	Lipids and lipid-like molecules	Steroids and steroid derivatives	Ergostane steroids	-	1.39886	0.0170409	1.37574	up	1.12742e+07	6.76181e+06	2.12002e+07	1.56004e+07	2.727e+06	2.53575e+07	8.3651e+06	1.97262e+07	3.6998e+06	8.52538e+06	2.06501e+06	4.78068e+06	7.31378e+06	4.9106e+06	5.4758e+06	5.32813e+06
Nalbuphine	C21H27NO4	Benzenoids	Phenanthrenes and derivatives	-	C07251	1.74677	0.017193	1.37431	up	3.24481e+06	3.8107e+06	2.18253e+06	2.77579e+06	256745	1.30323e+06	5.80994e+06	2.93445e+06	1.1612e+06	611656	783906	1.356e+06	1.92951e+06	233854	386158	187839
9-Hode	C18H32O3	Lipids and lipid-like molecules	Fatty Acyls	Lineolic acids and derivatives	-	-0.729599	0.0172336	1.37552	down	4.31237e+09	4.72498e+09	4.06035e+09	8.78133e+09	4.7849e+09	9.28211e+09	4.33779e+09	6.39761e+09	5.42895e+09	1.23921e+10	4.95758e+09	1.02389e+10	8.01034e+09	1.55453e+10	1.04561e+10	1.03768e+10
Mucronine B	C28H36N4O4	Organic acids and derivatives	Carboxylic acids and derivatives	Amino acids, peptides, and analogues	C10010	-0.690281	0.017351	1.3179	down	9.19947e+07	4.46647e+07	5.63135e+07	8.17163e+07	3.63438e+07	6.46195e+07	6.88874e+07	4.79232e+07	1.60199e+08	1.38093e+08	5.78864e+07	7.17639e+07	9.55199e+07	1.00017e+08	6.17618e+07	1.09397e+08
2,3-dicaproin	C15H28O5	Lipids and lipid-like molecules	Glycerolipids	Diradylglycerols	-	-0.766463	0.0174428	1.35509	down	3.78508e+08	1.06304e+08	9.44561e+07	2.14509e+08	1.09513e+08	6.89058e+07	1.02028e+08	1.35416e+08	1.45045e+08	1.78764e+08	2.72407e+08	2.94469e+08	2.49649e+08	3.89932e+08	1.79103e+08	3.48345e+08
(+)-Quinolactacin A2	C16H18N2O2	Organoheterocyclic compounds	Quinolines and derivatives	Pyrroloquinolines	-	2.48877	0.0176811	1.40455	up	2.38512e+07	6.91611e+07	7.08805e+07	4.34213e+07	6.41198e+08	2.93592e+07	1.0005e+08	4.14049e+07	2.16793e+07	1.88953e+07	1.24578e+07	1.66344e+07	2.87426e+07	2.91392e+07	2.04945e+07	3.35577e+07
Nicotine-N-oxide	C10H14N2O	Organoheterocyclic compounds	Pyridines and derivatives	Pyrrolidinylpyridines	-	-1.57425	0.0176958	1.37495	down	3.42796e+09	2.68717e+08	3.00201e+08	3.54638e+08	6.47642e+08	5.97065e+08	5.54156e+08	3.6318e+08	2.7692e+09	4.36408e+09	4.97299e+09	5.9873e+08	3.40449e+08	1.35911e+09	2.40773e+09	2.5838e+09
Sterebin D	C18H30O3	Lipids and lipid-like molecules	Prenol lipids	Sesquiterpenoids	-	-1.09993	0.0177945	1.44925	down	4.67844e+06	3.96043e+06	2.51111e+06	831747	1.16389e+06	2.70463e+06	6.27508e+06	2.83853e+06	4.54443e+06	3.77381e+06	4.2453e+06	6.2155e+06	1.46267e+07	1.12216e+07	4.2499e+06	4.63148e+06
Val Asp Leu	C15H27N3O6	Organic acids and derivatives	Peptidomimetics	Hybrid peptides	-	0.698165	0.0178177	1.3596	up	1.5729e+08	1.78248e+08	2.18811e+08	1.11338e+08	2.2787e+08	4.1517e+08	2.75638e+08	2.0476e+08	1.33605e+08	1.06981e+08	1.79284e+08	1.25599e+08	1.07431e+08	1.54138e+08	1.2849e+08	1.67209e+08
3-Amino-2-oxazolidinone	C3H6N2O2	Organoheterocyclic compounds	Azolidines	Oxazolidines	-	2.94072	0.0178208	1.32919	up	520212	4.09609e+07	2.66722e+07	2.02447e+07	783551	9.33767e+06	1.69647e+07	1.02199e+07	716041	1.93903e+06	1.31817e+06	193650	8.84795e+06	1.1257e+06	1.35915e+06	872350
Exfoliamycin	C22H26O9	Organoheterocyclic compounds	Naphthopyrans	Naphthopyranones	-	-1.41287	0.0178781	1.38929	down	8.32062e+06	2.69068e+06	1.12582e+07	4.10274e+06	433893	2.6518e+06	217734	1.98364e+06	1.31729e+07	1.97071e+07	9.66429e+06	1.00375e+07	7.64539e+06	3.94407e+06	1.26476e+07	7.47893e+06
2-(4-Methyl-5-thiazolyl)ethyl isobutyrate	C10H15NO2S	Organoheterocyclic compounds	Azoles	Thiazoles	-	-2.08211	0.0179044	1.3796	down	5.62486e+06	85976.4	3.38465e+06	4.31765e+06	120789	8.95342e+06	4.39543e+06	1.40175e+07	4.03887e+07	3.03562e+07	3.60791e+07	4.33546e+06	1.36915e+07	1.65712e+07	1.79245e+07	1.38361e+07
(3R)-3,22-dihydroxybehenic acid	C22H44O4	Lipids and lipid-like molecules	Fatty Acyls	Fatty acids and conjugates	-	-0.944214	0.0179333	1.42662	down	7.56006e+06	7.11304e+06	1.22073e+07	1.36671e+07	6.63197e+06	2.20375e+07	1.54385e+07	8.89456e+06	1.10543e+07	4.48425e+07	9.18626e+06	2.71662e+07	2.20559e+07	2.06864e+07	1.88275e+07	2.61843e+07
3-Methylindole	C9H9N	Organoheterocyclic compounds	Indoles and derivatives	Indoles	C08313	-1.79094	0.0180255	1.38018	down	7.24871e+09	1.80542e+08	1.45534e+08	1.74146e+08	2.50438e+08	3.59531e+08	2.52338e+08	1.72827e+08	8.48464e+09	6.18228e+09	8.87599e+09	2.72916e+08	2.69091e+08	1.19856e+09	2.04424e+09	3.0687e+09
N-(4-Aminobutyl)-N-ethylisoluminol	C14H20N4O2	Organoheterocyclic compounds	Diazanaphthalenes	Benzodiazines	-	-0.805881	0.0180484	1.33657	down	3.85869e+07	1.6984e+07	3.38849e+07	4.6287e+07	4.63194e+07	2.24529e+07	2.50883e+07	5.05299e+07	4.00609e+07	2.55648e+07	4.74372e+07	9.47351e+07	6.5067e+07	8.29934e+07	6.69885e+07	6.6886e+07
Isoproturon-monodemethyl	C11H16N2O	Benzenoids	Benzene and substituted derivatives	N-phenylureas	-	2.00088	0.0181337	1.34247	up	5.34465e+09	1.47106e+09	7.56756e+08	3.6489e+08	4.76013e+09	3.6315e+09	4.49134e+08	3.74084e+09	9.60624e+07	7.66475e+07	1.78669e+09	1.4958e+09	4.2084e+08	2.43446e+08	1.00512e+08	9.0663e+08
Pro Trp Ala	C19H24N4O4	Organic acids and derivatives	Carboxylic acids and derivatives	Amino acids, peptides, and analogues	-	0.951331	0.0184863	1.35078	up	5.63907e+06	1.28158e+07	2.11899e+07	1.12175e+07	1.50727e+07	3.15941e+07	1.90937e+07	1.99694e+07	7.57691e+06	4.54348e+06	1.29572e+07	6.75759e+06	1.20346e+07	1.2064e+07	5.29993e+06	9.40574e+06
Polanrazine E	C17H21N3O4	Organoheterocyclic compounds	Indoles and derivatives	Indoles	-	1.64644	0.0186925	1.33395	up	1.03865e+07	4.33833e+07	9.45262e+07	9.84409e+07	1.32729e+08	8.63671e+07	4.99436e+07	8.97376e+07	2.25569e+07	9.13899e+06	1.91082e+06	1.62777e+06	2.48796e+07	6.3504e+07	1.51087e+07	5.46918e+07
Guan-fu base F	C26H35NO6	Lipids and lipid-like molecules	Prenol lipids	Diterpenoids	-	0.962543	0.0187132	1.32981	up	3.16644e+07	4.63355e+07	1.704e+07	2.85862e+07	9.28104e+06	1.69668e+07	3.16567e+07	1.94898e+07	1.20491e+07	1.02481e+07	5.52296e+06	1.22513e+07	2.20229e+07	1.99092e+07	1.49548e+07	6.19569e+06
8-Hydroxy-7-methylguanine	C6H7N5O2	Organoheterocyclic compounds	Imidazopyrimidines	Purines and purine derivatives	-	-1.36092	0.0187263	1.3035	down	2.44133e+07	8.17547e+06	1.27605e+07	1.06796e+07	2.86595e+07	3.1071e+07	3.3867e+06	1.7173e+07	2.39506e+07	2.98739e+07	5.17814e+07	8.93869e+07	1.14406e+07	2.06885e+07	6.28755e+07	6.01373e+07
Irisoid D	C17H10O7	Phenylpropanoids and polyketides	Flavonoids	Pyranoflavonoids	-	-1.19906	0.0187305	1.34778	down	6.19277e+06	823102	1.15111e+06	2.42701e+06	2.82095e+07	88681.2	637758	1.01927e+06	1.04565e+07	1.58399e+06	1.57019e+07	6.13168e+06	9.78681e+06	1.35906e+07	1.78505e+07	1.79945e+07
culpin	C16H18O2	Lipids and lipid-like molecules	Prenol lipids	Quinone and hydroquinone lipids	-	1.55371	0.0187513	1.44424	up	5.1434e+07	3.62132e+07	6.76618e+07	4.28013e+07	2.55258e+07	2.53087e+07	4.59785e+07	2.28522e+07	8.39427e+06	1.51153e+07	7.98424e+06	1.62643e+07	2.34115e+07	365654	4.21424e+06	3.2495e+07
Isoformononetin	C16H12O4	Phenylpropanoids and polyketides	Isoflavonoids	O-methylated isoflavonoids	C12125	2.42837	0.018813	1.34892	up	5.83218e+06	1.59206e+07	3.50022e+07	6.91167e+06	472189	8.04064e+06	5.09511e+06	5.88054e+06	1.55472e+06	4.47757e+06	621902	1.89053e+06	1.73902e+06	3.03925e+06	961907	1.16326e+06
Meconic acid	C7H4O7	Organoheterocyclic compounds	Pyrans	Pyranones and derivatives	C20209	-0.632886	0.0188225	1.32498	down	1.90377e+07	9.74651e+06	1.31973e+07	1.83316e+07	1.03606e+07	6.49734e+06	7.1036e+06	6.99762e+06	1.74754e+07	1.4934e+07	1.18572e+07	2.13076e+07	2.60764e+07	1.40504e+07	2.19903e+07	1.38414e+07
Thr Leu Ile	C16H31N3O5	Organic acids and derivatives	Carboxylic acids and derivatives	Amino acids, peptides, and analogues	-	-0.974862	0.0189783	1.49524	down	6.26575e+07	6.23554e+07	6.85282e+07	7.47405e+07	6.94192e+07	1.09728e+08	9.3049e+07	6.53702e+07	1.54938e+08	6.99972e+07	2.06398e+08	2.69816e+08	1.6259e+08	1.76199e+08	6.10447e+07	8.97835e+07
LysoPC(6:0/0:0)	C14H30NO7P	Lipids and lipid-like molecules	Glycerophospholipids	Glycerophosphocholines	-	-1.54764	0.0189947	1.3376	down	1.09864e+07	732347	348350	1.17683e+07	5.27821e+06	617871	2.18214e+06	4.5498e+06	1.12513e+07	2.46647e+06	5.0086e+06	1.19351e+07	2.01677e+07	1.278e+07	1.77444e+07	2.52434e+07
brugunin A	C25H32O8	Lignans, neolignans and related compounds	Aryltetralin lignans	-	-	0.811251	0.0190134	1.35591	up	3.78347e+07	6.39503e+07	5.77875e+07	1.65223e+08	4.89414e+07	5.19181e+07	5.72571e+07	6.47492e+07	4.82623e+07	3.57283e+07	2.54333e+07	4.32753e+07	5.01525e+07	3.21294e+07	5.23821e+07	2.4742e+07
N,N-Dimethyldopamine	C10H15NO2	Benzenoids	Phenols	Benzenediols	-	1.12789	0.0190377	1.31129	up	2.45557e+07	3.31926e+07	6.36827e+07	4.5764e+07	1.82653e+08	3.307e+07	4.60593e+07	4.66362e+07	1.46375e+07	1.62372e+07	9.04191e+06	1.94268e+07	2.46291e+07	1.84486e+07	1.11976e+07	1.04015e+08
Pindolol	C14H20N2O2	Organoheterocyclic compounds	Indoles and derivatives	Indoles	C07445	1.13288	0.0191089	1.30794	up	6.63399e+07	3.44305e+08	2.9516e+08	2.72798e+08	1.15348e+08	2.60554e+08	1.86873e+08	2.9741e+08	7.34673e+07	1.07951e+08	5.73698e+07	2.11197e+07	2.45773e+08	1.71567e+08	6.11221e+07	1.00124e+08
Roelactamine	C19H15NO5	Benzenoids	Dibenzocycloheptenes	-	-	-1.71981	0.0192143	1.3769	down	668256	2.18939e+06	269484	443511	35695.1	4.55775e+06	956770	1.70552e+06	535617	3.9328e+06	2.68762e+06	6.98901e+06	4.61012e+06	8.2949e+06	4.55419e+06	4.05709e+06
(-)-Syringaresinol	C22H26O8	Lignans, neolignans and related compounds	Furanoid lignans	-	-	-1.00957	0.0192354	1.33165	down	2.04848e+07	1.37886e+07	2.31718e+07	1.62042e+07	2.98827e+06	1.19172e+07	5.55791e+06	1.31674e+07	5.41767e+07	3.4292e+07	3.04492e+07	1.96078e+07	1.29799e+07	2.27522e+07	2.17808e+07	1.99492e+07
Valyllysine	C11H23N3O3	Organic acids and derivatives	Carboxylic acids and derivatives	Amino acids, peptides, and analogues	-	1.76332	0.0192578	1.33359	up	1.4957e+06	1.62159e+06	7.31784e+06	3.73416e+06	2.00996e+07	6.9431e+06	1.14081e+07	3.94279e+06	2.20048e+06	838258	2.30377e+06	2.14255e+06	1.00766e+06	2.36923e+06	1.16814e+06	4.63164e+06
Commendamide	C18H35NO4	Organic acids and derivatives	Carboxylic acids and derivatives	Amino acids, peptides, and analogues	-	0.621959	0.0194695	1.29808	up	5.21201e+07	5.65467e+07	1.05758e+08	7.89036e+07	9.68048e+07	5.74712e+07	3.84551e+07	6.05311e+07	3.09047e+07	4.04676e+07	2.87231e+07	3.96891e+07	4.28297e+07	5.65353e+07	4.33382e+07	7.26804e+07
GlcN-Mal	C10H17NO9	Organic oxygen compounds	Organooxygen compounds	Carbohydrates and carbohydrate conjugates	-	1.2873	0.0194823	1.37003	up	4.42634e+07	9.55373e+06	2.40589e+07	1.45841e+07	6.12896e+07	6.11018e+07	3.79289e+07	5.33028e+07	8.63987e+06	1.38467e+07	1.80985e+07	2.03356e+07	1.09198e+07	1.76649e+07	1.86136e+07	1.72888e+07
Striatisporin A	C13H18O5	Lipids and lipid-like molecules	Prenol lipids	Monoterpenoids	-	-0.799096	0.0195523	1.4391	down	1.26253e+08	3.31401e+07	3.49417e+07	6.28996e+07	1.93949e+07	3.10286e+07	3.62789e+07	5.35998e+07	6.84092e+07	1.14724e+08	1.47274e+08	4.1353e+07	6.8608e+07	7.26285e+07	8.66745e+07	9.20469e+07
5,6-Dihydroxyindole-2-carboxylic acid	C9H7NO4	Organoheterocyclic compounds	Indoles and derivatives	Indolecarboxylic acids and derivatives	C04185	1.1863	0.0196838	1.30166	up	1.60935e+06	3.37331e+06	3.72763e+06	1.83367e+06	508599	1.01157e+06	2.21101e+06	1.813e+06	837034	1.67907e+06	426309	362786	1.6859e+06	1.17521e+06	402782	500469
Mallotophenone	C21H24O8	Benzenoids	Benzene and substituted derivatives	Diphenylmethanes	C10708	-1.15758	0.0197041	1.3745	down	1.43084e+07	5.03068e+06	1.26545e+07	4.75176e+06	490711	4.66133e+06	1.93461e+06	4.17393e+06	1.04015e+07	2.21983e+07	1.09964e+07	1.6697e+07	8.04624e+06	1.38665e+07	1.05161e+07	1.43708e+07
2-keto palmitic acid	C16H30O3	Lipids and lipid-like molecules	Fatty Acyls	Fatty acids and conjugates	-	0.696796	0.0197067	1.36713	up	1.054e+09	1.80084e+09	1.48981e+09	1.44948e+09	1.23499e+09	1.47467e+09	1.09484e+09	1.50686e+09	3.30854e+08	7.64195e+08	3.51015e+08	1.17937e+09	1.11173e+09	6.80168e+08	1.16357e+09	1.27053e+09
3,4,5-Trimethoxy-3',4'-dithoxybibenzyl 3'-O-glucoside	C22H28O10	Phenylpropanoids and polyketides	Stilbenes	Stilbene glycosides	-	-1.54664	0.0198607	1.33876	down	1.54843e+07	3.45907e+06	3.2925e+06	4.59957e+06	401414	3.61783e+06	3.45682e+06	3.08227e+06	5.81074e+06	1.6482e+07	2.84845e+07	2.19956e+07	8.43831e+06	2.27925e+06	1.50977e+07	1.06527e+07
Inumakilactone A	C18H20O8	Organoheterocyclic compounds	Naphthopyrans	-	-	-0.754532	0.0201184	1.44168	down	2.20989e+07	6.83258e+06	9.34294e+06	1.67836e+07	3.04782e+06	4.12295e+06	6.76386e+06	6.64291e+06	1.38399e+07	1.72261e+07	1.95855e+07	1.50152e+07	1.74191e+07	1.02598e+07	1.87167e+07	1.55413e+07
Spiradine B	C20H27NO2	Lipids and lipid-like molecules	Prenol lipids	Diterpenoids	-	1.82222	0.0201508	1.29356	up	4.14294e+07	3.00087e+08	2.96249e+07	4.12154e+07	3.08681e+08	4.27355e+07	9.27824e+07	5.83881e+07	3.71655e+07	2.04298e+07	2.58598e+07	1.49831e+07	9.34574e+07	1.34011e+07	4.67692e+07	6.66773e+06
CV1808	C16H18N6O4	Nucleosides, nucleotides, and analogues	Purine nucleosides	-	-	1.55423	0.0202967	1.35628	up	2.28805e+06	2.86437e+06	8.16875e+06	3.98498e+06	2.69674e+07	8.67194e+06	8.70038e+06	5.80633e+06	3.18168e+06	1.19029e+06	2.31818e+06	3.12083e+06	3.61423e+06	2.27547e+06	3.35383e+06	3.91367e+06
(2E)-4-Hydroxy-3-methylpent-2-enedioylcarnitine	C13H21NO7	Lipids and lipid-like molecules	Fatty Acyls	Fatty acid esters	-	-1.00816	0.0204032	1.33961	down	1.38154e+07	2.62948e+07	2.88355e+07	6.35115e+07	3.83101e+06	2.13581e+07	2.19524e+07	1.29259e+07	3.01163e+07	9.59273e+07	2.65291e+07	5.13288e+07	5.08488e+07	3.83666e+07	5.21977e+07	4.19174e+07
S-Methyl benzenecarbothioate	C8H8OS	Benzenoids	Benzene and substituted derivatives	Benzoic acids and derivatives	-	2.35394	0.0204968	1.32542	up	816519	249154	2.31754e+06	482808	7.37522e+06	5.81225e+06	1.14172e+06	2.0812e+06	439528	170638	70278.7	1.15076e+06	553552	484221	323677	773653
(+)-Usnic acid	C18H16O7	Benzenoids	Benzene and substituted derivatives	Acetophenones	-	1.11928	0.0205118	1.35025	up	1.11525e+06	2.57218e+06	3.98994e+06	2.16579e+06	1.32569e+06	2.34966e+06	3.17336e+06	4.07492e+06	2.01017e+06	1.55067e+06	1.74881e+06	307520	332228	874872	263577	2.47158e+06
Furfuryl propyl disulfide	C8H12OS2	Organoheterocyclic compounds	Heteroaromatic compounds	-	-	0.69549	0.0205549	1.34195	up	2.22197e+07	3.00784e+07	4.37574e+07	3.0917e+07	4.96144e+07	4.1494e+07	5.89003e+07	5.04414e+07	1.21419e+07	2.42505e+07	1.70396e+07	5.89019e+07	2.19403e+07	1.88188e+07	1.568e+07	3.34105e+07
N-Acetyl-alpha-D-glucosamine 1-phosphate	C8H16NO9P	Organic oxygen compounds	Organooxygen compounds	Carbohydrates and carbohydrate conjugates	C04501	0.893081	0.020588	1.35768	up	2.51422e+07	3.06905e+07	3.29168e+07	2.59952e+07	1.55752e+07	1.66285e+07	2.27904e+07	2.96938e+07	6.26558e+06	8.99845e+06	2.44856e+06	3.47312e+07	1.118e+07	8.82548e+06	2.22806e+07	1.26571e+07
Cisapride	C23H29ClFN3O4	Benzenoids	Benzene and substituted derivatives	Benzoic acids and derivatives	C06910	-1.72041	0.020633	1.31501	down	1.96822e+06	2.64444e+06	5.7999e+06	9.65221e+06	142202	1.87569e+06	3.81738e+06	1.77669e+06	5.04641e+06	3.56549e+07	6.36982e+06	1.49394e+07	8.83729e+06	3.05709e+06	7.57316e+06	9.72526e+06
JWH-018	C24H23NO	Organoheterocyclic compounds	Indoles and derivatives	Naphthoylindoles	-	-1.17441	0.0206397	1.39157	down	3.41372e+07	6.1063e+06	5.80553e+06	1.75793e+07	1.10726e+07	1.40801e+07	1.8254e+06	1.20228e+07	3.09847e+07	3.95389e+07	4.2797e+07	1.71145e+07	2.55752e+07	8.72128e+06	4.63765e+07	2.05271e+07
O-Methyloduline	C18H21NO4	Alkaloids and derivatives	Amaryllidaceae alkaloids	Homolycorine-type amaryllidaceae alkaloids	-	-1.2046	0.0206707	1.37528	down	1.33124e+07	2.36589e+06	2.04808e+06	4.1924e+06	2.51507e+06	2.80484e+06	270432	3.83483e+06	4.22633e+06	1.60635e+07	6.4388e+06	6.52132e+06	5.62948e+06	8.78261e+06	1.43612e+07	1.02161e+07
Glu-Gly	C7H12N2O5	Organic acids and derivatives	Carboxylic acids and derivatives	Amino acids, peptides, and analogues	-	0.79794	0.0207056	1.40296	up	2.4212e+07	5.00245e+07	4.69018e+07	2.99589e+07	6.66698e+07	8.07842e+07	8.02468e+07	5.56374e+07	3.61503e+07	1.84189e+07	1.69711e+07	5.6343e+07	2.95437e+07	3.37155e+07	2.27922e+07	3.59395e+07
Asparagine glutamate	C9H15N3O7	Organic acids and derivatives	Carboxylic acids and derivatives	Amino acids, peptides, and analogues	-	-0.80987	0.0207627	1.34433	down	5.56637e+07	3.42594e+07	3.45386e+07	3.53279e+07	3.59995e+07	2.62533e+07	3.31997e+07	4.70665e+07	3.53263e+07	7.32351e+07	7.21221e+07	8.15189e+07	5.72512e+07	1.32474e+08	4.06578e+07	3.73779e+07
H-PHE-ASP-OH	C13H16N2O5	Organic acids and derivatives	Carboxylic acids and derivatives	Amino acids, peptides, and analogues	-	1.31335	0.0207784	1.41248	up	5.37163e+06	2.15916e+07	3.78885e+07	1.68213e+07	6.42848e+07	2.12879e+07	3.61288e+07	2.42335e+07	7.12319e+06	1.05873e+07	4.61308e+06	2.58384e+07	1.13972e+07	1.0129e+07	6.45296e+06	1.54448e+07
delta-Guanidinovaleric acid	C6H13N3O2	Lipids and lipid-like molecules	Fatty Acyls	Fatty acids and conjugates	C13688	0.58903	0.0207981	1.33629	up	4.67756e+07	8.01817e+07	4.54567e+07	6.07239e+07	5.89864e+07	5.51694e+07	9.06051e+07	7.46531e+07	2.639e+07	2.89393e+07	2.60671e+07	7.40641e+07	6.41764e+07	5.39465e+07	3.44486e+07	3.27072e+07
Tributyrin	C15H26O6	Lipids and lipid-like molecules	Glycerolipids	Triradylcglycerols	C13870	-1.19401	0.0207997	1.36206	down	2.00606e+08	9.22734e+07	7.46272e+07	6.4567e+07	8.16905e+06	9.52576e+06	1.91853e+07	1.11268e+08	2.3415e+08	1.65231e+08	1.33072e+08	1.77451e+08	2.57346e+08	1.71295e+08	1.08314e+08	8.06212e+07
Lotaustralin	C11H19NO6	Organic oxygen compounds	Organooxygen compounds	Carbohydrates and carbohydrate conjugates	C08334	1.39796	0.0208764	1.3209	up	2.14979e+07	7.38665e+07	9.97433e+07	1.50095e+08	1.10054e+08	1.20654e+08	3.03986e+08	1.52757e+08	5.26718e+07	4.19786e+07	1.23222e+07	2.32679e+07	5.53054e+07	9.53489e+07	2.67142e+07	8.42483e+07
9,11-methane-epoxy PGF1alpha	C21H36O4	Lipids and lipid-like molecules	Fatty Acyls	Eicosanoids	-	1.72616	0.0209018	1.32789	up	1.27459e+07	4.76125e+07	7.41237e+07	6.68477e+07	6.3078e+06	2.21968e+07	2.75869e+07	3.03496e+07	933489	7.82244e+06	271251	1.24365e+07	3.67581e+07	2.08151e+07	6.41704e+06	1.5266e+06
Brefeldin A	C16H24O4	Phenylpropanoids and polyketides	Macrolides and analogues	-	-	-0.780182	0.0209103	1.2988	down	1.13422e+08	1.20114e+08	3.73954e+07	2.10594e+08	7.15586e+07	5.74292e+07	1.01398e+08	1.21415e+08	1.50428e+08	1.35404e+08	8.83434e+07	1.71214e+08	2.90803e+08	1.97282e+08	2.37397e+08	1.6024e+08
Sphingosine 1-phosphate (d19:1-P)	C19H42NO5P	Lipids and lipid-like molecules	Sphingolipids	Phosphosphingolipids	-	-1.49771	0.021138	1.4254	down	157528	1.50715e+06	2.32044e+06	3.11291e+06	431847	122733	1.90972e+06	6.72572e+06	3.87799e+06	3.18634e+06	6.46837e+06	8.83223e+06	4.93395e+06	5.66632e+06	1.23411e+06	1.1797e+07
Besarhanamide B	C21H39NO4	Lipids and lipid-like molecules	Fatty Acyls	Fatty amides	-	1.32894	0.0211406	1.32619	up	5.43565e+07	1.09479e+08	6.37994e+07	8.46801e+07	1.37956e+08	2.05424e+08	3.4079e+07	1.42275e+08	8.55011e+06	1.69018e+07	4.71319e+06	8.14009e+07	6.21293e+07	7.55908e+07	3.32734e+07	4.86465e+07
Phormidinine B	C19H27NO2	Organoheterocyclic compounds	Pyridines and derivatives	-	-	1.92827	0.0212237	1.29372	up	2.45234e+07	1.55064e+07	5.0488e+06	1.39972e+06	2.80604e+07	5.45789e+06	4.08993e+06	5.94316e+06	3.33791e+06	2.58966e+06	617565	460289	6.03363e+06	7.32992e+06	2.81667e+06	469083
apo-[3-methylcrotonoyl-CoA:carbon-dioxide ligase (ADP-forming)]	C7H15N3O2	Organic acids and derivatives	Carboximidic acids and derivatives	Carboximidic acids	-	0.766059	0.02128	1.30455	up	4.77707e+07	3.39055e+07	2.06178e+07	2.29603e+07	3.86908e+07	5.27316e+07	2.45294e+07	3.98204e+07	1.72655e+07	1.28003e+07	8.56399e+06	4.42973e+07	2.78828e+07	1.69796e+07	2.71431e+07	1.03171e+07
Gamma-Glu-Leu	C11H20N2O5	Organic acids and derivatives	Carboxylic acids and derivatives	Amino acids, peptides, and analogues	-	0.784506	0.0213595	1.30183	up	2.47923e+09	8.71247e+09	5.65271e+09	5.48004e+09	3.79997e+09	5.83246e+09	5.14397e+09	6.24891e+09	1.21329e+09	5.83163e+09	1.5068e+09	4.78001e+09	2.94814e+09	2.89182e+09	3.62517e+09	2.36987e+09
7,2'-Dihydroxy-3',4'-dimethoxyisoflavan 7-O-beta-D-glucoside	C23H28O10	Phenylpropanoids and polyketides	Isoflavonoids	Isoflavonoid O-glycosides	-	-1.05594	0.0213718	1.36689	down	1.83215e+07	6.37207e+06	4.34512e+06	1.18949e+07	1.15438e+07	8.00035e+06	2.12957e+06	1.22892e+07	1.79354e+07	2.97353e+07	3.31163e+07	9.24647e+06	1.86622e+07	7.57574e+06	2.32504e+07	1.61934e+07
Beloranib	C29H41NO6	Phenylpropanoids and polyketides	Cinnamic acids and derivatives	Cinnamic acid esters	-	0.798227	0.0216517	1.28816	up	1.31248e+07	2.37107e+07	9.08209e+06	1.29048e+07	6.17825e+06	9.56075e+06	1.44907e+07	8.88616e+06	6.32663e+06	5.26876e+06	3.25114e+06	4.55807e+06	1.39161e+07	1.33531e+07	5.0084e+06	4.63772e+06
Piscrocin E	C11H18O5	Organoheterocyclic compounds	Oxanes	-	-	-1.02831	0.0217509	1.28149	down	5.32243e+07	3.14797e+07	2.77666e+07	6.1016e+07	2.35695e+07	1.45052e+07	2.34573e+07	3.29913e+07	4.31373e+07	4.0948e+07	2.43585e+07	9.36322e+07	9.33986e+07	5.88684e+07	1.41822e+08	5.04765e+07
L-Cladinose	C8H16O4	Organic oxygen compounds	Organooxygen compounds	Carbonyl compounds	C11917	-0.868209	0.0217816	1.32511	down	8.66448e+07	7.67319e+07	4.22866e+07	9.39447e+07	1.89203e+07	1.40948e+07	3.52384e+07	4.47925e+07	6.74605e+07	8.7282e+07	5.59117e+07	9.64699e+07	1.66526e+08	7.7631e+07	1.12325e+08	8.96504e+07
N-Methylphenylalanine	C10H13NO2	Organic acids and derivatives	Carboxylic acids and derivatives	Amino acids, peptides, and analogues	-	-1.28152	0.0217966	1.31675	down	1.41133e+09	2.9053e+08	4.16966e+08	9.62023e+08	4.102e+08	2.13819e+09	4.0666e+08	1.34603e+09	1.43194e+09	4.76067e+09	4.46619e+09	5.37132e+08	1.55908e+09	1.57921e+09	1.93191e+09	1.67895e+09
Gamboukokoenside B	C35H54O9	Lipids and lipid-like molecules	Prenol lipids	Triterpenoids	-	-1.43005	0.0218009	1.36704	down	7.19e+07	344644	76009.4	6.90563e+06	6.35843e+06	7.79936e+07	687616	187017	1.86645e+07	1.14678e+08	9.55441e+07	1.35812e+07	1.66142e+07	1.24134e+07	6.23808e+07	1.09254e+08
7-Hydroxyheptanoic acid	C7H14O3	Organic acids and derivatives	Hydroxy acids and derivatives	Medium-chain hydroxy acids and derivatives	-	-0.786002	0.0220237	1.32301	down	6.61636e+07	4.28721e+07	3.06653e+07	6.69567e+07	3.97561e+07	9.68596e+06	2.71564e+07	2.60523e+07	4.22456e+07	5.83944e+07	4.32998e+07	7.17815e+07	9.18468e+07	7.60986e+07	8.01225e+07	6.95484e+07
2,3-Dkpgf1alpha	C18H30O6	Lipids and lipid-like molecules	Fatty Acyls	Eicosanoids	-	-0.699139	0.0221465	1.34454	down	9.91342e+08	6.02416e+08	5.1848e+08	8.45387e+08	1.78923e+08	3.69301e+08	4.11432e+08	6.05715e+08	7.69786e+08	9.54067e+08	7.66084e+08	9.94947e+08	1.26018e+09	5.42923e+08	1.09028e+09	9.64982e+08
1-palmitoyl-sn--glycero-3-phospho-D-myo-inositol	C25H49O12P	Lipids and lipid-like molecules	Glycerophospholipids	Glycerophosphoinositols	-	-2.67914	0.0221572	1.29612	down	663014	148777	4.22793e+06	8.50253e+06	247869	3.30336e+06	569046	227689	9.38667e+06	6.60218e+06	1.10323e+07	1.47079e+07	6.77089e+07	1.00248e+06	770707	3.37097e+06
Phaeofuran B	C12H18O5	Organoheterocyclic compounds	Dihydrofurans	-	-	-0.795091	0.0222333	1.27423	down	1.27681e+08	1.6616e+08	5.76183e+07	2.59027e+08	1.43e+08	1.15606e+08	1.33782e+08	1.22365e+08	1.08041e+08	3.02428e+08	2.29303e+08	2.19544e+08	3.76889e+08	1.65148e+08	3.74255e+08	1.76894e+08
3-Aminobenzanthrone	C17H11NO	Benzenoids	Phenanthrenes and derivatives	-	-	-0.719489	0.0223922	1.31631	down	2.43995e+08	2.04343e+08	2.48203e+08	4.5027e+08	6.52667e+07	1.27797e+08	1.30529e+08	1.44721e+08	4.05123e+08	2.34427e+08	1.95892e+08	4.16351e+08	3.4539e+08	3.0965e+08	4.05857e+08	3.46772e+08
N-Methyl-3,4,5-trihydroxyphenethylamine	C9H13NO3	Benzenoids	Phenols	Benzenediols	-	1.75216	0.0225319	1.32736	up	2.54216e+07	3.04438e+07	2.65492e+07	4.64349e+07	2.91354e+08	2.94048e+07	4.10399e+07	3.20228e+07	2.51161e+07	1.70889e+07	1.67609e+07	1.53567e+07	3.64084e+07	1.46675e+07	1.54051e+07	1.43546e+07
Bigelovin	C17H20O5	Lipids and lipid-like molecules	Prenol lipids	Terpene lactones	-	-0.783437	0.0225811	1.28674	down	6.12243e+07	2.93832e+07	4.54324e+07	2.72117e+07	1.48754e+07	3.95329e+07	3.33804e+07	3.61593e+07	4.03293e+07	7.83876e+07	1.14885e+08	6.03824e+07	2.75525e+07	5.82772e+07	5.86757e+07	5.58464e+07
(R)-(+)-Patulolide B	C12H18O3	Phenylpropanoids and polyketides	Macrolides and analogues	-	-	-0.741531	0.0228315	1.52592	down	5.87578e+06	9.39555e+06	1.06642e+07	7.95457e+06	6.55569e+06	8.33449e+06	6.36988e+06	1.00127e+07	7.00084e+06	1.19273e+07	1.16287e+07	2.04384e+07	2.20927e+07	1.65803e+07	7.1668e+06	1.21141e+07
Buddlenol A	C31H34O11	Phenylpropanoids and polyketides	2-arylbenzofuran flavonoids	-	-	-1.17228	0.0229708	1.27285	down	7.45488e+07	1.85676e+07	4.61996e+07	2.11821e+07	8.30771e+06	4.36206e+07	2.1123e+07	3.9908e+07	3.48172e+07	8.37193e+07	1.25345e+08	1.15195e+08	1.88476e+07	7.57718e+07	6.59097e+07	9.66774e+07
N-Lauroylglycine	C14H27NO3	Organic acids and derivatives	Carboxylic acids and derivatives	Amino acids, peptides, and analogues	-	-1.35526	0.0231568	1.32241	down	9.7808e+07	2.99956e+07	3.38684e+07	5.09016e+07	1.48705e+07	6.03067e+07	4.68378e+07	5.42808e+07	3.47681e+08	7.2835e+07	1.95608e+08	4.09095e+07	7.28688e+07	4.77505e+07	1.07111e+08	1.10132e+08
Uridine 2'-phosphate	C9H13N2O9P	Organic oxygen compounds	Organooxygen compounds	Carbohydrates and carbohydrate conjugates	C03031	-1.09607	0.0233075	1.39639	down	2.6083e+06	3.27693e+06	2.29791e+06	3.95873e+06	2.29224e+07	1.24565e+06	1.09165e+07	612563	6.52305e+06	6.70324e+06	1.62604e+07	2.21834e+07	1.35841e+07	2.11517e+07	1.12769e+07	4.58333e+06
(R)-5-Diphosphomevalonic acid	C6H14O10P2	Organic oxygen compounds	Organic oxoanionic compounds	Organic pyrophosphates	C01143	1.38631	0.0233846	1.27085	up	2.21747e+07	1.32271e+07	8.66631e+06	6.1124e+06	8.79893e+06	2.96461e+07	1.82958e+07	5.16964e+07	4.16691e+06	4.3939e+06	1.48748e+06	1.22835e+07	2.37534e+06	1.18887e+07	9.08007e+06	1.50021e+07
O-pivaloylcarnitine	C12H23NO4	Lipids and lipid-like molecules	Fatty Acyls	Fatty acid esters	-	-0.600272	0.0235416	1.30296	down	1.68557e+08	1.25884e+08	9.51302e+07	2.20402e+08	1.48052e+08	5.34365e+07	1.87942e+08	1.5382e+08	2.20486e+08	1.54381e+08	1.64221e+08	2.10339e+08	3.00528e+08	2.10965e+08	2.66933e+08	2.20437e+08
(+)-cyclopentanecarboxylic acid	C11H16O5	Organic oxygen compounds	Organooxygen compounds	Alcohols and polyols	-	-0.973269	0.0236325	1.26651	down	1.03969e+08	9.04706e+07	7.88457e+07	2.07773e+08	4.4828e+07	5.30666e+07	8.69065e+07	6.73637e+07	1.17757e+08	1.29896e+08	6.38681e+07	1.58574e+08	3.31181e+08	1.35918e+08	3.40304e+08	1.62028e+08
Hydroxypyruvic acid	C3H4O4	Organic acids and derivatives	Hydroxy acids and derivatives	Beta hydroxy acids and derivatives	C00168	0.867888	0.0237847	1.34396	up	3.78707e+07	8.01072e+07	9.43419e+07	6.2836e+07	1.1997e+08	1.52177e+08	8.57053e+07	1.22651e+08	2.2834e+07	2.51313e+07	1.83489e+07	1.28032e+08	4.5165e+07	5.89216e+07	5.36465e+07	6.19836e+07
D-chiro-Inositol	C6H12O6	Organic oxygen compounds	Organooxygen compounds	Alcohols and polyols	C00137	-1.1102	0.0240075	1.26158	down	3.30471e+08	4.9808e+08	1.5308e+08	3.95881e+08	1.42599e+08	8.20735e+07	4.24974e+08	1.44274e+08	9.75053e+08	4.33519e+08	2.6377e+08	2.93948e+08	9.27095e+08	2.48235e+08	5.84294e+08	9.61669e+08
2,3-Dihydrofarnesol	C15H28O	Lipids and lipid-like molecules	Prenol lipids	Sesquiterpenoids	-	0.769091	0.0240438	1.34338	up	1.55719e+09	1.90161e+09	1.36305e+09	1.723e+09	2.55861e+09	2.39012e+09	1.66366e+09	1.55772e+09	5.27223e+08	5.60307e+08	2.82639e+08	1.19994e+09	2.12619e+09	1.69766e+09	1.06239e+09	1.17821e+09
Myxopyronin A	C23H31NO6	Organic oxygen compounds	Organooxygen compounds	Carbonyl compounds	-	0.72849	0.024161	1.26859	up	5.84192e+07	8.07436e+07	5.47036e+07	5.7432e+07	2.08846e+07	4.35713e+07	6.72442e+07	4.10255e+07	2.32401e+07	2.40946e+07	2.17319e+07	3.99134e+07	4.95854e+07	4.6551e+07	3.33439e+07	1.74533e+07
3-O-(alpha-L-rhamnopyranosyl)-D-ribitol	C11H22O9	Organic oxygen compounds	Organooxygen compounds	Carbohydrates and carbohydrate conjugates	-	-4.47732	0.0241739	1.28242	down	7.67294e+06	358173	808033	399628	4.17624e+06	1.82293e+06	216131	126966	6.27169e+06	9.01557e+06	3.16799e+08	3.376e+06	1.46871e+06	1.25676e+06	3.27383e+06	5.59811e+06
Leu-Asp-Gln	C15H26N4O7	Organic acids and derivatives	Carboxylic acids and derivatives	Amino acids, peptides, and analogues	-	0.968946	0.0241885	1.26537	up	2.98094e+07	2.55421e+07	3.73949e+07	1.98798e+07	6.27969e+07	1.0238e+08	5.89377e+07	5.20539e+07	3.31941e+07	1.98183e+07	3.67963e+07	3.05122e+07	1.29614e+07	1.78977e+07	1.39142e+07	3.35329e+07
8-Hydroxyfustin	C15H12O7	Phenylpropanoids and polyketides	Flavonoids	Flavans	-	1.87593	0.0242202	1.31004	up	6.7111e+06	6.5284e+06	1.76933e+07	7.20354e+06	7.74325e+07	6.92788e+06	3.17942e+07	7.85625e+06	4.3307e+06	3.26747e+06	4.42e+06	3.47756e+06	1.20074e+07	9.636e+06	2.40037e+06	4.63762e+06
Tetraxetan	C16H28N4O8	Organic acids and derivatives	Carboxylic acids and derivatives	Tetracarboxylic acids and derivatives	-	0.929065	0.0242281	1.26357	up	1.729e+07	2.3272e+07	2.68016e+07	1.43577e+07	3.76827e+07	6.8566e+07	4.66124e+07	3.23253e+07	2.83662e+07	1.19195e+07	2.36906e+07	1.69779e+07	7.89313e+06	1.52599e+07	1.11191e+07	2.49532e+07
RAFFINOSE	C18H32O16	Organic oxygen compounds	Organooxygen compounds	Carbohydrates and carbohydrate conjugates	C00492	-0.773311	0.024262	1.35242	down	9.42032e+07	3.44019e+07	4.58054e+07	6.43542e+07	1.54241e+07	1.36877e+07	2.45029e+07	2.97528e+07	7.44875e+07	7.24034e+07	4.45176e+07	5.37267e+07	8.04921e+07	4.59267e+07	1.08952e+08	7.00788e+07
3-Hydroxy-11-norcytisine	C10H12N2O2	Organoheterocyclic compounds	Pyridodiazepines	-	-	0.741927	0.0242699	1.30246	up	2.30723e+08	4.29023e+08	3.42655e+08	4.64913e+08	2.19475e+08	2.02073e+08	2.45507e+08	3.0943e+08	6.03167e+07	1.47909e+08	7.57635e+07	1.63905e+08	5.63609e+08	1.82631e+08	1.59612e+08	1.075e+08
3-(3-Amino-3-carboxypropyl)uridine	C13H19N3O8	Nucleosides, nucleotides, and analogues	Pyrimidine nucleosides	-	-	1.38253	0.0243437	1.2913	up	9.44708e+06	2.7106e+06	6.64197e+06	3.99491e+06	2.78427e+07	1.29141e+07	1.37821e+07	5.66735e+06	2.78744e+06	2.49224e+06	4.20598e+06	6.70499e+06	2.31691e+06	5.89293e+06	4.3141e+06	3.11991e+06
cis-Hexadec-11-en-7,9-diynoic acid	C16H22O2	Lipids and lipid-like molecules	Fatty Acyls	Fatty acids and conjugates	-	-0.777867	0.0245881	1.2791	down	3.33436e+08	1.81381e+08	1.98399e+08	5.88865e+08	3.13861e+08	1.14857e+08	1.07201e+08	3.69243e+08	3.74331e+08	3.57852e+08	2.43889e+08	5.15388e+08	8.30634e+08	5.13575e+08	5.06586e+08	4.42271e+08
Leu-Thr-Ser	C13H25N3O6	Organic acids and derivatives	Carboxylic acids and derivatives	Amino acids, peptides, and analogues	-	-0.77934	0.0246178	1.28301	down	1.77713e+07	2.12034e+07	1.24873e+07	1.728e+07	2.87194e+07	2.14025e+07	3.90395e+07	1.74118e+07	5.06826e+07	2.59556e+07	7.74436e+07	2.23166e+07	3.09336e+07	3.09402e+07	2.1268e+07	4.13613e+07
2-Furoylglycine	C7H7NO4	Organic acids and derivatives	Carboxylic acids and derivatives	Amino acids, peptides, and analogues	-	1.82747	0.0247002	1.31042	up	2.77581e+07	4.24354e+07	7.74707e+07	3.54113e+07	3.37838e+08	3.17327e+07	2.73119e+07	3.26072e+07	1.78234e+07	2.06707e+07	1.24116e+07	2.13979e+07	2.4596e+07	1.56491e+07	1.81379e+07	4.19081e+07
Glyceryl tri(2-ethylhexanoate)	C27H50O6	Lipids and lipid-like molecules	Glycerolipids	Triradylcglycerols	C20355	-0.87766	0.0247024	1.27105	down	3.53772e+06	2.91173e+06	3.57394e+06	8.70052e+06	1.19043e+06	3.52852e+06	1.22304e+06	3.43486e+06	4.98847e+06	6.8006e+06	2.84293e+06	5.69276e+06	1.10608e+07	9.67141e+06	6.39326e+06	4.18189e+06
Cys-Phe-Phe-Gly	C23H28N4O5S	Organic acids and derivatives	Carboxylic acids and derivatives	Amino acids, peptides, and analogues	-	1.24724	0.0247799	1.27871	up	3.37259e+06	2.13192e+06	5.76477e+06	1.13922e+06	4.15342e+06	1.66659e+06	2.93747e+06	1.6889e+06	113341	974371	914037	2.23681e+06	1.33245e+06	1.07988e+06	1.2741e+06	1.70268e+06
Aminobenzoyl-glutamate	C12H14N2O5	Organic acids and derivatives	Carboxylic acids and derivatives	Amino acids, peptides, and analogues	-	-1.40337	0.0248402	1.28187	down	3.07157e+07	3.77979e+06	3.35869e+06	1.88506e+07	1.19464e+07	793807	3.57264e+06	1.10601e+07	8.02544e+06	1.85278e+07	1.53013e+07	3.70984e+07	2.47236e+07	8.12613e+07	1.63747e+07	2.10884e+07
Ginkgolide B	C20H24O10	Lipids and lipid-like molecules	Prenol lipids	Terpene lactones	C07602	-1.08354	0.0249266	1.35677	down	9.25996e+06	2.13758e+06	5.40469e+06	8.80573e+06	662096	256705	735937	895533	5.7319e+06	9.49848e+06	7.83441e+06	5.66627e+06	1.38066e+07	3.6444e+06	8.3536e+06	5.13826e+06
(+)-Allosedridine	C8H17NO	Organoheterocyclic compounds	Piperidines	-	-	0.833436	0.0249316	1.29144	up	3.12475e+07	3.69772e+07	1.14465e+07	2.61767e+07	2.02116e+07	1.24603e+07	4.14001e+07	2.64022e+07	2.50552e+07	7.8922e+06	7.79563e+06	1.08791e+07	1.82073e+07	1.95732e+07	1.38189e+07	1.25646e+07
Fumisoquin B	C13H16N2O8S	Organoheterocyclic compounds	Tetrahydroisoquinolines	-	-	1.29926	0.0250215	1.25744	up	1.37976e+07	5.41633e+07	3.64622e+07	2.89775e+07	5.19538e+06	1.33873e+07	1.68017e+07	2.25227e+07	4.43722e+06	1.62292e+07	2.97558e+06	1.70844e+07	1.12391e+07	8.99933e+06	9.77874e+06	6.99144e+06
(S)-3-Methylthiohexyl hexanoate	C13H26O2S	Lipids and lipid-like molecules	Fatty Acyls	Fatty acid esters	-	-0.821836	0.0251875	1.27354	down	1.10569e+07	2.92951e+06	3.44747e+06	6.64217e+06	1.19365e+07	2.58932e+06	1.06616e+07	4.2138e+06	1.50444e+07	5.61113e+06	1.09972e+07	9.23653e+06	9.64002e+06	9.93065e+06	1.33058e+07	2.07636e+07
Hendecanoic acid	C11H22O2	Lipids and lipid-like molecules	Fatty Acyls	Fatty acids and conjugates	C17715	1.02058	0.0252264	1.26467	up	6.20582e+07	3.56418e+08	1.98951e+08	1.65246e+08	1.06674e+08	9.95057e+07	7.5052e+07	1.79871e+08	3.55127e+07	7.55065e+07	7.16709e+07	1.43409e+08	9.8751e+07	5.98766e+07	7.03103e+07	5.80437e+07
Diethanolamine	C4H11NO2	Organic nitrogen compounds	Organonitrogen compounds	Amines	C06772	-0.903741	0.0253747	1.31794	down	6.54879e+06	1.19828e+07	8.39777e+06	8.91205e+06	3.07747e+06	8.51944e+06	6.07023e+06	8.63593e+06	1.12984e+07	1.64257e+07	4.82374e+06	2.33117e+07	1.53791e+07	8.20591e+06	1.66633e+07	2.0159e+07
Tichocarpol A	C9H10O7S	Phenylpropanoids and polyketides	Phenylpropanoic acids	-	-	0.859282	0.0254343	1.2646	up	3.63757e+06	4.35174e+06	1.02702e+07	1.04745e+07	4.27445e+06	7.7497e+06	5.21047e+06	9.24629e+06	3.2669e+06	2.88542e+06	1.02033e+06	4.30924e+06	8.2592e+06	3.0832e+06	3.06692e+06	4.54471e+06
(-)-Nicotine	C10H14N2	Organoheterocyclic compounds	Pyridines and derivatives	Pyrrolidinylpyridines	-	-2.11753	0.025471	1.33492	down	5.32692e+10	1.612e+09	9.62205e+08	1.05452e+09	1.53057e+09	2.92338e+09	1.74355e+09	8.93118e+08	6.80329e+10	4.83069e+10	9.1447e+10	1.65148e+09	1.28333e+09	4.95525e+09	2.4473e+10	3.75285e+10
Neorustmicin B	C21H34O7	Phenylpropanoids and polyketides	Macrolides and analogues	-	-	-0.808093	0.0254776	1.27732	down	1.08736e+07	1.18778e+07	5.29623e+06	1.13962e+07	5.96848e+06	5.25255e+06	9.87135e+06	1.16219e+07	9.69014e+06	2.11882e+07	5.55316e+06	2.28657e+07	1.78968e+07	1.55106e+07	1.91505e+07	1.44861e+07
N-alpha-Acetyl-L-citrulline	C8H15N3O4	Organic acids and derivatives	Carboxylic acids and derivatives	Amino acids, peptides, and analogues	C15532	0.870893	0.0254873	1.27326	up	1.1877e+07	7.96962e+06	8.91546e+06	5.81947e+06	1.94726e+07	8.26206e+06	5.22782e+06	4.08361e+06	4.56426e+06	7.5538e+06	2.97756e+06	7.45135e+06	3.30308e+06	4.33934e+06	6.06173e+06	2.9155e+06
5'-N-Methylcarboxamidoadenosine	C11H14N6O4	Nucleosides, nucleotides, and analogues	Purine nucleosides	-	-	0.653226	0.0255215	1.26673	up	6.82266e+07	1.14472e+08	1.60258e+08	1.80054e+08	1.159e+08	1.65482e+08	1.5256e+08	2.07298e+08	4.06782e+07	1.00324e+08	6.83774e+07	1.34068e+08	1.19722e+08	1.11099e+08	9.58226e+07	7.0206e+07
Methylphosphate	CH5O4P	Organic acids and derivatives	Organic phosphoric acids and derivatives	Phosphate esters	-	0.671534	0.0255822	1.31057	up	3.46874e+07	2.84607e+07	4.48358e+07	3.11963e+07	4.75939e+07	5.22092e+07	5.85075e+07	4.15516e+07	1.15496e+07	1.80188e+07	1.20396e+07	8.24739e+07	1.41151e+07	1.52619e+07	2.20114e+07	3.73935e+07
Speciosin H	C11H20O2	Organic oxygen compounds	Organooxygen compounds	Alcohols and polyols	-	0.710049	0.0255838	1.28246	up	7.90006e+07	1.41752e+08	1.45762e+08	9.58361e+07	2.39132e+08	8.96572e+07	1.21165e+08	6.44217e+07	8.6532e+07	4.88091e+07	8.10107e+07	5.67748e+07	8.65605e+07	1.05805e+08	6.58686e+07	6.57121e+07
3alpha-Hydroxy-3,5-dihydromonacolin L acid	C19H32O5	Organic acids and derivatives	Hydroxy acids and derivatives	Medium-chain hydroxy acids and derivatives	C20852	-0.606565	0.0255949	1.26429	down	5.53783e+07	8.87144e+07	3.41446e+07	8.68557e+07	4.53206e+07	5.10539e+07	3.71646e+07	6.29221e+07	1.13091e+08	6.21404e+07	4.51758e+07	7.33706e+07	9.8877e+07	1.24546e+08	9.16354e+07	9.3939e+07
Uric acid	C5H4N4O3	Organoheterocyclic compounds	Imidazopyrimidines	Purines and purine derivatives	C00366	0.86974	0.0258222	1.27876	up	1.42503e+09	4.92231e+09	4.22059e+09	5.46411e+09	6.42199e+09	5.87197e+09	2.63102e+09	4.87835e+09	1.70527e+09	9.19261e+08	1.07437e+09	7.37225e+09	1.89741e+09	2.00414e+09	2.92387e+09	1.71418e+09
(3R)-3,15-dihydroxypentadecanoic acid	C15H30O4	Lipids and lipid-like molecules	Fatty Acyls	Fatty acids and conjugates	-	-0.659455	0.0258597	1.25907	down	3.78304e+07	3.2905e+07	3.03806e+07	7.45963e+07	2.98827e+07	2.74173e+07	3.95295e+07	3.26735e+07	4.45789e+07	5.20334e+07	5.09211e+07	3.95814e+07	6.41633e+07	4.0794e+07	6.20351e+07	1.27976e+08
Parthenolide	C15H20O3	Lipids and lipid-like molecules	Prenol lipids	Terpene lactones	C07609	-0.646483	0.0258669	1.30359	down	8.22329e+07	3.75211e+07	4.17016e+07	1.45537e+08	3.00916e+07	2.9013e+07	5.352e+07	3.61497e+07	1.1854e+08	9.18689e+07	6.07857e+07	9.89104e+07	1.26833e+08	6.78692e+07	8.42101e+07	6.4416e+07
p-hydroxybenzoyl glucose	C13H16O8	Organic oxygen compounds	Organooxygen compounds	Carbohydrates and carbohydrate conjugates	-	-1.09365	0.0258834	1.25432	down	1.07539e+07	7.90537e+06	8.22863e+06	1.38829e+07	1.7299e+06	5.03789e+06	5.05263e+06	7.10012e+06	9.49114e+06	4.38076e+07	8.20005e+06	1.38358e+07	1.84837e+07	8.86323e+06	1.45604e+07	1.01471e+07
N3,5'-Cycloxanthosine	C10H10N4O5	Organoheterocyclic compounds	Imidazopyrimidines	Purines and purine derivatives	-	1.98806	0.0258975	1.33518	up	1.2783e+07	5.67294e+07	4.98832e+08	1.60069e+08	5.44566e+08	2.5091e+08	3.07937e+08	4.70495e+08	2.14184e+07	1.54744e+07	1.36679e+07	4.54971e+07	6.1634e+07	2.84447e+08	1.00526e+07	1.28173e+08
Mycestericin D	C21H39NO5	Lipids and lipid-like molecules	Fatty Acyls	Fatty acids and conjugates	-	1.13639	0.0259334	1.25959	up	1.80903e+07	1.25939e+07	2.07856e+07	3.624e+07	7.05277e+07	2.96438e+07	1.04438e+07	4.43831e+07	1.01984e+07	9.7309e+06	2.32394e+06	1.74546e+07	7.57035e+06	6.16498e+06	7.96168e+06	4.90021e+07
N-Arachidonoyl Glutamic acid	C25H39NO5	Organic acids and derivatives	Carboxylic acids and derivatives	Amino acids, peptides, and analogues	-	2.83191	0.0260682	1.3084	up	552508	3.82708e+06	1.61916e+07	7.93093e+06	7.56106e+06	2.49964e+07	1.35327e+06	3.85623e+07	793148	874215	741854	2.74735e+06	987416	4.29907e+06	1.57393e+06	2.16459e+06
6-Methoxyhomopterocarpin	C18H18O5	Phenylpropanoids and polyketides	Isoflavonoids	Furanoisoflavonoids	-	-0.651442	0.0260954	1.27058	down	5.39729e+07	4.58738e+07	3.67817e+07	4.58001e+07	2.98442e+07	2.81678e+07	1.80501e+07	2.75072e+07	3.05012e+07	7.10101e+07	7.25549e+07	7.25381e+07	2.99985e+07	5.54304e+07	6.39734e+07	5.32208e+07
Navenone B	C16H16O	Benzenoids	Benzene and substituted derivatives	Styrenes	C17020	1.0918	0.0261007	1.34896	up	1.7097e+07	1.47512e+07	2.15622e+07	1.55741e+07	8.08746e+06	1.02356e+07	1.66269e+07	7.70412e+06	2.45193e+06	1.02027e+07	2.35556e+06	7.01232e+06	1.02324e+07	487602	2.02756e+06	1.76079e+07
9-Riburonosyladenine	C10H11N5O5	Nucleosides, nucleotides, and analogues	Purine nucleosides	-	C11501	2.36571	0.0261612	1.32722	up	9.53458e+06	9.30298e+07	8.56343e+08	4.25544e+08	7.8039e+08	3.64351e+08	4.30083e+08	8.07859e+08	4.16105e+07	2.86691e+07	1.08133e+07	5.5949e+07	4.61482e+07	3.38222e+08	1.89388e+07	1.90554e+08
(R,S)-Anatabine	C10H12N2	Organic nitrogen compounds	Organonitrogen compounds	Amines	-	-1.69356	0.0261692	1.32381	down	1.72572e+10	7.20215e+08	6.40496e+08	1.25696e+09	1.8592e+09	2.60913e+09	1.61935e+09	8.53325e+08	1.48556e+10	1.7596e+10	2.24387e+10	1.27231e+09	8.81083e+08	6.94856e+09	1.14646e+10	1.12802e+10
Cyclofenil	C23H24O4	Benzenoids	Benzene and substituted derivatives	Diphenylmethanes	-	-1.83039	0.0261934	1.29241	down	4.23708e+07	6.69996e+06	6.23004e+06	8.96185e+06	6.58754e+06	9.56735e+06	9.15718e+06	6.96909e+06	1.91893e+08	1.81928e+07	5.30117e+07	1.83945e+07	1.18375e+07	1.58922e+07	1.76861e+07	1.64344e+07
alpha-Cyclogeraniol acetate	C13H22O2	Organic acids and derivatives	Carboxylic acids and derivatives	Carboxylic acid derivatives	-	-0.852886	0.0262487	1.26518	down	5.37764e+07	5.69865e+07	2.88583e+07	7.20522e+07	4.28009e+07	4.31763e+07	5.23378e+07	6.66087e+07	8.26218e+07	2.52528e+08	6.43043e+07	8.53054e+07	7.13316e+07	6.08511e+07	5.72256e+07	7.82526e+07
D-Erythrose 4-phosphate	C4H9O7P	Organic oxygen compounds	Organooxygen compounds	Carbohydrates and carbohydrate conjugates	C00279	1.17037	0.0262804	1.28029	up	1.07643e+06	1.967e+06	3.77782e+06	3.22121e+06	1.13031e+06	6.03235e+06	3.47242e+06	5.88071e+06	1.26614e+06	1.94192e+06	962804	2.17747e+06	2.31314e+06	1.01547e+06	982062	1.14098e+06
Guanidoacetic acid	C3H7N3O2	Organic acids and derivatives	Carboxylic acids and derivatives	Amino acids, peptides, and analogues	C00581	-2.22838	0.026328	1.31868	down	4.54331e+07	750752	422089	281371	284236	1.67287e+06	1.51061e+06	1.57551e+06	5.44691e+07	4.05793e+07	8.58345e+07	582776	1.27253e+06	2.35696e+06	2.10182e+07	3.72363e+07
Pantetheine	C11H22N2O4S	Organic acids and derivatives	Carboxylic acids and derivatives	Amino acids, peptides, and analogues	C00831	-0.809363	0.0263704	1.28782	down	1.94805e+08	4.449e+07	3.9821e+07	4.95444e+07	2.4713e+07	4.63934e+07	4.48726e+07	5.19923e+07	1.15089e+08	7.43919e+07	2.05203e+08	1.25375e+08	8.29427e+07	1.40794e+08	8.26765e+07	4.38432e+07
L-Carnosine	C9H14N4O3	Organic acids and derivatives	Peptidomimetics	Hybrid peptides	-	2.53577	0.0264239	1.27623	up	498351	1.033e+07	2.84002e+07	1.01592e+07	5.25082e+07	8.87963e+06	2.35675e+07	3.25153e+07	6.58852e+06	224142	4.66626e+06	6.76933e+06	2.22835e+06	896655	2.00871e+06	5.39232e+06
Isopropylphenyladenosine	C19H23N5O4	Nucleosides, nucleotides, and analogues	Purine nucleosides	-	-	1.19318	0.0265911	1.2605	up	7.6496e+06	8.66304e+06	6.06373e+06	6.73532e+06	1.14917e+06	3.63183e+06	5.23031e+06	5.61907e+06	1.98533e+06	1.82861e+06	316290	3.45654e+06	6.04104e+06	2.26359e+06	2.61236e+06	1.06362e+06
Psychosine	C24H47NO7	Lipids and lipid-like molecules	Sphingolipids	Glycosphingolipids	C01747	-1.33989	0.0266956	1.27027	down	1.89887e+07	716162	1.20314e+07	6.32063e+06	1.21763e+07	1.13918e+07	5.40786e+06	8.54758e+06	2.66426e+07	3.2977e+07	4.54523e+07	7.02591e+06	1.29245e+07	1.61801e+07	1.62271e+07	3.38884e+07
Abbeymycin	C13H16N2O3	Organoheterocyclic compounds	Benzodiazepines	1,4-benzodiazepines	-	-1.56252	0.0267173	1.27136	down	7.54829e+07	4.14054e+06	4.85891e+06	1.2294e+07	1.88156e+07	2.08022e+07	4.99608e+06	6.42569e+06	5.5105e+07	1.3716e+08	4.47842e+07	2.28327e+07	5.15634e+06	1.02876e+08	3.84091e+07	3.02794e+07
3-METHYLGLUTARIC ACID	C6H10O4	Lipids and lipid-like molecules	Fatty Acyls	Fatty acids and conjugates	-	1.62681	0.0267873	1.27678	up	1.65148e+08	2.25203e+08	4.89975e+08	2.10606e+08	2.26791e+08	1.57556e+09	7.00741e+08	1.19611e+09	8.35931e+07	1.37378e+08	3.23825e+08	2.48241e+08	2.99521e+08	2.24484e+08	1.05704e+08	1.28316e+08
H-Leu-Glu-OH	C11H20N2O5	Organic acids and derivatives	Carboxylic acids and derivatives	Amino acids, peptides, and analogues	-	1.15009	0.0269234	1.37068	up	1.12415e+08	2.47063e+08	3.80919e+08	2.40619e+08	5.76712e+08	9.29574e+08	5.78763e+08	3.10735e+08	1.69544e+08	1.25979e+08	1.01256e+08	2.90508e+08	1.94765e+08	2.12083e+08	1.32126e+08	2.95318e+08
Phe-Ala-Asp	C16H21N3O6	Organic acids and derivatives	Carboxylic acids and derivatives	Amino acids, peptides, and analogues	-	0.730151	0.0272923	1.26185	up	1.90041e+07	2.532e+07	3.35796e+07	2.21225e+07	4.25847e+07	6.43703e+07	4.58792e+07	4.27862e+07	3.16206e+07	1.03751e+07	2.67496e+07	2.5167e+07	1.81696e+07	2.16419e+07	1.5564e+07	2.89402e+07
Arundinine	C23H28N4O	Organoheterocyclic compounds	Indoles and derivatives	Pyrroloindoles	-	1.00403	0.027309	1.40124	up	5.76915e+07	7.45527e+07	1.80774e+07	3.48995e+07	1.28133e+07	2.83704e+07	2.67483e+07	2.35085e+07	1.37546e+07	2.93488e+07	1.33542e+07	1.34346e+07	1.79849e+07	2.3597e+07	1.58075e+07	1.06636e+07
Fagaronine	C21H20NO4+	Organoheterocyclic compounds	Quinolines and derivatives	Benzoquinolines	-	-0.990195	0.0273256	1.26799	down	1.10462e+07	1.46563e+06	2.76876e+06	5.09006e+06	1.56167e+06	1.54797e+07	5.6742e+06	7.11177e+06	6.58695e+06	1.61346e+07	1.29083e+07	1.5505e+07	4.15388e+06	1.45959e+07	1.58085e+07	1.40226e+07
N-Oleoyl Alanine	C21H39NO3	Organic acids and derivatives	Carboxylic acids and derivatives	Amino acids, peptides, and analogues	-	1.23288	0.0274023	1.31158	up	7.51697e+06	1.78156e+07	2.39647e+07	1.55739e+07	6.46373e+07	2.21773e+07	8.34101e+06	1.5482e+07	6.62638e+06	7.23682e+06	6.72059e+06	1.0768e+07	8.69017e+06	1.26728e+07	7.97253e+06	1.39859e+07
isopentenyladenine-7-N-glucoside	C16H23N5O5	Organic oxygen compounds	Organooxygen compounds	Carbohydrates and carbohydrate conjugates	-	-2.28387	0.0274096	1.2453	down	6.84344e+06	782175	803587	206684	473467	357369	1.96833e+06	235888	3.20983e+07	3.80675e+06	1.09566e+07	2.49422e+06	341508	2.21502e+06	2.48376e+06	2.43925e+06
4-Quinolinol	C9H7NO	Organoheterocyclic compounds	Quinolines and derivatives	Quinolones and derivatives	C06343	0.769645	0.0275752	1.38035	up	6.77295e+06	7.18354e+06	4.52376e+06	4.46145e+06	1.58742e+06	3.86076e+06	3.68638e+06	5.26685e+06	2.5205e+06	2.4946e+06	2.43641e+06	2.42554e+06	3.48773e+06	3.76605e+06	2.8307e+06	1.94251e+06
(plusmn)-Octanoylcarnitine	C15H29NO4	Lipids and lipid-like molecules	Fatty Acyls	Fatty acid esters	-	0.881978	0.0276812	1.28433	up	7.44066e+06	7.26194e+06	8.74251e+06	8.72506e+06	1.16347e+07	5.25962e+06	4.29404e+06	1.3128e+07	2.55198e+06	2.06139e+06	684209	1.42128e+07	2.20664e+06	4.384e+06	3.98752e+06	5.98862e+06
Celgosivir	C12H21NO5	Organoheterocyclic compounds	Indolizidines	-	-	1.0074	0.0277336	1.23476	up	6.07288e+07	1.64895e+07	7.39868e+07	1.76014e+07	3.72588e+07	6.41696e+07	7.16665e+07	5.18793e+07	1.1556e+07	1.44642e+07	1.46228e+07	3.35115e+07	1.05804e+07	2.8912e+07	1.31543e+07	6.90822e+07
Ferruginene B	C22H30O4	Lipids and lipid-like molecules	Prenol lipids	Sesquiterpenoids	-	1.8852	0.0277384	1.26397	up	5.98284e+07	3.38954e+08	4.72616e+07	1.02956e+08	1.02117e+07	1.01497e+08	2.63276e+07	8.6102e+07	1.70386e+07	2.2419e+07	1.51e+07	1.21104e+07	4.04258e+07	8.29683e+07	1.67858e+07	2.44486e+06
Acetamide, 2-(diethylamino)-N-(2-(octyloxy)phenyl)-	C20H34N2O2	Organic acids and derivatives	Carboxylic acids and derivatives	Amino acids, peptides, and analogues	-	-3.1534	0.0277722	1.27091	down	9.83645e+06	2.83207e+06	1.24818e+07	2.53833e+06	2.8298e+06	2.79418e+06	2.78018e+06	694378	1.19066e+08	3.27191e+07	7.70326e+07	1.5754e+06	1.19555e+06	4.96913e+07	2.2009e+07	2.40238e+07
Ile-Ile-Ala-Glu-Lys	C26H48N6O8	Organic acids and derivatives	Carboxylic acids and derivatives	Amino acids, peptides, and analogues	-	0.844469	0.0278215	1.25729	up	7.3094e+06	1.57607e+07	1.27715e+07	5.64149e+06	1.11639e+07	1.99243e+07	1.49211e+07	1.46697e+07	7.65527e+06	2.48745e+06	1.83669e+07	6.88677e+06	3.42037e+06	9.52296e+06	2.33501e+06	6.22098e+06
Glaucocalyxin A	C20H28O4	Lipids and lipid-like molecules	Prenol lipids	Diterpenoids	-	1.80287	0.0278805	1.25684	up	1.22563e+07	4.83691e+07	1.00256e+08	3.18133e+07	3.74606e+06	4.93334e+07	2.15175e+07	2.78922e+07	8.41424e+06	1.10287e+07	9.15324e+06	8.09267e+06	1.23751e+07	2.2968e+07	9.87252e+06	2.6962e+06
2(3H)-Benzothiazolone	C7H5NOS	Organoheterocyclic compounds	Benzothiazoles	-	-	0.67208	0.0279301	1.34381	up	1.85603e+07	1.9022e+07	1.04998e+07	1.07052e+07	2.00248e+07	9.09466e+06	1.00377e+07	2.61008e+07	1.37678e+07	1.09236e+07	1.00395e+07	8.29694e+06	5.88648e+06	1.14206e+07	9.45462e+06	8.06145e+06
Benzo[g]quinoline	C13H9N	Organoheterocyclic compounds	Quinolines and derivatives	Benzoquinolines	-	0.702522	0.0280082	1.32774	up	1.39842e+07	1.66372e+07	1.12231e+07	1.35142e+07	4.10501e+06	8.61638e+06	1.17561e+07	1.24951e+07	9.37079e+06	6.42137e+06	4.57686e+06	7.85064e+06	7.02746e+06	8.81958e+06	6.84782e+06	5.82273e+06
4-(Glutamylamino) butanoate	C9H16N2O5	Organic acids and derivatives	Carboxylic acids and derivatives	Amino acids, peptides, and analogues	C15767	0.722914	0.028035	1.25388	up	2.16094e+07	3.42971e+07	3.23049e+07	2.11937e+07	5.75972e+07	4.77406e+07	5.49349e+07	4.0398e+07	1.75128e+07	2.49734e+07	2.13165e+07	5.73023e+07	1.01187e+07	1.30523e+07	1.61434e+07	2.74468e+07
Ingenol	C20H28O5	Lipids and lipid-like molecules	Prenol lipids	Diterpenoids	C09112	1.81201	0.0280373	1.3649	up	5.74109e+08	4.67727e+08	8.51263e+07	1.38676e+08	3.43871e+07	1.81874e+08	4.15323e+07	1.25629e+08	1.49496e+07	1.8908e+08	4.1977e+07	2.18507e+07	3.93957e+07	1.24312e+08	3.44325e+07	3.64597e+06
Estetrol	C18H24O4	Lipids and lipid-like molecules	Steroids and steroid derivatives	Estrane steroids	D11513	1.30647	0.0282146	1.23317	up	1.51861e+07	4.76049e+07	4.80046e+07	2.00263e+07	4.43696e+06	3.69248e+07	2.63158e+07	1.70136e+07	3.44428e+06	1.23544e+07	5.96367e+06	8.10037e+06	1.41882e+07	3.39186e+07	7.41841e+06	1.74618e+06
3-(Methylthio)-1-propanol	C4H10OS	Organosulfur compounds	Thioethers	Dialkylthioethers	-	1.08566	0.0284398	1.26292	up	3.89719e+06	3.25623e+06	1.43868e+07	1.15283e+07	1.37274e+07	1.19401e+07	1.89452e+07	1.02445e+07	4.24365e+06	1.76617e+06	4.32378e+06	7.15138e+06	6.53143e+06	6.36394e+06	4.20444e+06	6.84381e+06
16-hydroxy hexadecanoic acid	C16H32O3	Lipids and lipid-like molecules	Fatty Acyls	Fatty acids and conjugates	C18218	0.890677	0.0285179	1.24627	up	8.34561e+07	1.72209e+08	2.08233e+08	1.14563e+08	3.30076e+08	1.12598e+08	1.55891e+08	6.5723e+07	1.10842e+08	4.78338e+07	1.06089e+08	4.77284e+07	8.62929e+07	1.2197e+08	7.03018e+07	7.92318e+07
2,8-Dimethylnonan-5-one	C11H22O	Organic oxygen compounds	Organooxygen compounds	Carbonyl compounds	-	0.960766	0.0285259	1.24447	up	1.42323e+07	2.78098e+07	3.30892e+07	1.73422e+07	6.25981e+07	1.83386e+07	2.57299e+07	1.08279e+07	1.81965e+07	7.48593e+06	1.70734e+07	7.43736e+06	1.28587e+07	2.11645e+07	1.15917e+07	1.20701e+07
Asperulosidic acid	C18H24O12	Lipids and lipid-like molecules	Prenol lipids	Terpene glycosides	-	0.703948	0.0286181	1.30068	up	1.20289e+08	7.36383e+07	7.8245e+07	4.74787e+07	6.41078e+07	7.44437e+07	3.95592e+07	4.92385e+07	2.82224e+07	5.04232e+07	2.09646e+07	6.97132e+07	2.77767e+07	1.99749e+07	4.56578e+07	7.30655e+07
3,6-Dideoxy-L-galactose	C6H12O4	Organic oxygen compounds	Organooxygen compounds	Carbohydrates and carbohydrate conjugates	C03348	0.83368	0.0286206	1.30683	up	2.02712e+08	4.45574e+08	4.55026e+08	3.08036e+08	4.06731e+08	8.54893e+08	8.11545e+08	4.51466e+08	1.78138e+08	2.45384e+08	1.09569e+08	2.96325e+08	1.7312e+08	6.12062e+08	2.27951e+08	3.65915e+08
1,2-Naphthoquinone	C10H6O2	Benzenoids	Naphthalenes	Naphthoquinones	C14783	0.645045	0.0286223	1.46386	up	3.91133e+07	2.19436e+07	2.01839e+07	1.3787e+07	1.13119e+07	2.29829e+07	1.52698e+07	2.34556e+07	9.41905e+06	1.63342e+07	1.48787e+07	1.43257e+07	8.97381e+06	1.01977e+07	1.83807e+07	1.49523e+07
H-Ala-Ile-OH	C9H18N2O3	Organic acids and derivatives	Carboxylic acids and derivatives	Amino acids, peptides, and analogues	-	0.65211	0.0286839	1.27018	up	6.35731e+07	1.51393e+08	1.0441e+08	5.33265e+07	7.55994e+07	8.93565e+07	1.61317e+08	8.88981e+07	4.97069e+07	4.02408e+07	4.5572e+07	7.67777e+07	6.91612e+07	6.01499e+07	1.01609e+08	5.81449e+07
HQNO	C16H21NO2	Organoheterocyclic compounds	Quinolines and derivatives	4-hydroxy-2-alkylquinolines	C04284	1.43022	0.0288811	1.4276	up	1.08186e+08	8.07738e+07	1.35597e+08	8.51375e+07	6.01711e+07	6.06908e+07	1.00725e+08	5.40051e+07	2.84726e+07	4.17316e+07	2.43891e+07	535537	5.78118e+07	5.85489e+06	1.91761e+07	7.63205e+07
H-PRO-ALA-OH	C8H14N2O3	Organic acids and derivatives	Carboxylic acids and derivatives	Amino acids, peptides, and analogues	-	1.24249	0.0289019	1.29653	up	1.62983e+08	3.50601e+08	2.2723e+08	2.13823e+08	1.23473e+09	1.85512e+08	4.51464e+08	2.36648e+08	1.9528e+08	1.18311e+08	1.70308e+08	1.45791e+08	1.94898e+08	1.75586e+08	9.78472e+07	1.96528e+08
Polygalic acid	C29H44O6	Lipids and lipid-like molecules	Steroids and steroid derivatives	Hydroxysteroids	-	0.824764	0.0289233	1.38864	up	5.06666e+07	5.50961e+07	4.15904e+07	4.9523e+07	1.46593e+07	2.52879e+07	2.07489e+07	2.33138e+07	1.35615e+07	2.39759e+07	1.49879e+07	2.88371e+07	2.09616e+07	1.61478e+07	2.56978e+07	1.44114e+07
Pancritamine	C21H29NO5	Alkaloids and derivatives	Amaryllidaceae alkaloids	Galanthamine-type amaryllidaceae alkaloids	-	1.80211	0.0289839	1.29511	up	2.00028e+07	6.51029e+07	8.01301e+06	1.57072e+07	4.83435e+06	2.01178e+07	4.60356e+07	6.99583e+07	1.01451e+07	8.90663e+06	5.82143e+06	1.52021e+07	1.08137e+07	8.87277e+06	5.54305e+06	6.31838e+06
13,14-dihydro-PGF2alpha	C20H36O5	Lipids and lipid-like molecules	Fatty Acyls	Eicosanoids	-	-1.27615	0.0290323	1.25489	down	6.53127e+07	2.93929e+07	9.83952e+07	8.58002e+07	2.95868e+07	3.92039e+07	6.47809e+07	4.27372e+07	8.63989e+07	2.81078e+08	7.99627e+07	3.16196e+08	4.40456e+07	1.38732e+08	1.02769e+08	5.33018e+07
Antibiotic Tue 2480F1	C14H14N2O3	Alkaloids and derivatives	Harmala alkaloids	-	-	0.988284	0.0290456	1.23143	up	2.60748e+07	2.67509e+07	4.87816e+07	3.25093e+07	9.92702e+07	1.93544e+07	4.12724e+07	1.84356e+07	3.16955e+07	1.44849e+07	1.5726e+07	7.70737e+06	1.76493e+07	2.25591e+07	1.47458e+07	3.29305e+07
Cimoxatone	C19H18N2O4	Benzenoids	Phenol ethers	-	-	2.78707	0.0290656	1.23773	up	369226	1.02788e+06	3.4131e+07	1.94587e+06	1.11088e+07	3.42367e+06	5.42366e+06	2.15568e+06	365492	148524	1.13594e+06	131308	1.2552e+06	856233	1.44378e+06	3.2963e+06
gamma-Glu-Ile	C11H20N2O5	Organic acids and derivatives	Carboxylic acids and derivatives	Amino acids, peptides, and analogues	-	1.22157	0.0291977	1.31093	up	7.01478e+07	1.28288e+08	3.09783e+08	1.46593e+08	1.6433e+08	5.66738e+08	4.72523e+08	2.76214e+08	1.07387e+08	8.7866e+07	6.74762e+07	1.84697e+08	8.9967e+07	1.02617e+08	6.2729e+07	2.12616e+08
Valylhydroxyproline	C10H18N2O4	Organic acids and derivatives	Carboxylic acids and derivatives	Amino acids, peptides, and analogues	-	0.949375	0.0292515	1.24752	up	3.13822e+07	1.21674e+08	6.68214e+07	6.81133e+07	2.34318e+07	3.75517e+07	7.76014e+07	5.23391e+07	2.38424e+07	1.78002e+07	1.01654e+07	3.24135e+07	8.22022e+07	4.94857e+07	1.98326e+07	1.22674e+07
Maryal	C20H34O9	Organic oxygen compounds	Organooxygen compounds	Carbohydrates and carbohydrate conjugates	-	-0.769031	0.0292917	1.22558	down	2.16717e+07	1.18901e+07	1.35304e+07	2.37299e+07	2.95547e+07	8.44449e+06	1.42578e+07	1.48904e+07	2.01816e+07	3.70109e+07	1.24726e+07	2.2222e+07	3.54115e+07	2.48028e+07	5.47329e+07	2.82828e+07
Ethyl 1-(propylthio)propyl disulfide	C8H18S3	Organosulfur compounds	Organic disulfides	Dialkyldisulfides	-	1.44475	0.0292919	1.26716	up	3.19172e+07	5.70858e+07	7.69974e+07	2.35355e+07	5.34498e+06	2.62053e+07	5.16898e+07	5.84964e+07	2.23874e+07	2.05706e+07	1.27301e+07	2.44308e+07	5.4929e+06	7.3054e+06	2.59438e+07	2.83374e+06
Makaluvic acid B	C9H10N2O3	Organoheterocyclic compounds	Pyrrolopyridines	-	-	0.656039	0.0294106	1.25343	up	5.03918e+07	6.58176e+07	4.32534e+07	5.86453e+07	2.86024e+07	3.18563e+07	4.65317e+07	4.11202e+07	2.82864e+07	1.73859e+07	9.90614e+06	4.29294e+07	5.13889e+07	3.50785e+07	2.5797e+07	2.16367e+07
2-Hexylthiophene	C10H16S	Organoheterocyclic compounds	Heteroaromatic compounds	-	-	-0.891684	0.0294544	1.22905	down	4.22937e+07	2.04678e+07	3.67027e+07	7.86761e+07	3.37971e+07	4.5317e+07	4.00707e+07	7.11374e+07	6.5489e+07	1.72966e+08	6.17415e+07	6.12121e+07	1.16022e+08	4.69304e+07	1.20524e+08	3.87378e+07
Kankanoside C	C15H25ClO10	Lipids and lipid-like molecules	Prenol lipids	Terpene glycosides	-	-0.894637	0.0294741	1.33708	down	5.46097e+07	2.57429e+07	2.69552e+07	3.49826e+07	5.71286e+06	3.43023e+07	5.28883e+06	3.03552e+07	4.066e+07	5.51504e+07	7.22494e+07	4.99761e+07	4.02578e+07	3.55506e+07	6.68581e+07	4.44969e+07
Colneleic acid	C18H30O3	Lipids and lipid-like molecules	Fatty Acyls	Fatty acids and conjugates	-	-0.676363	0.0295415	1.33535	down	1.66887e+07	3.1054e+07	1.09392e+07	2.4663e+07	1.2745e+07	2.27469e+07	4.17336e+07	2.65001e+07	3.77761e+07	3.30776e+07	3.3182e+07	5.80393e+07	3.44019e+07	5.08578e+07	1.68939e+07	3.47299e+07
N-Methylethanolamine phosphate	C3H10NO4P	Organic acids and derivatives	Organic phosphoric acids and derivatives	Phosphate esters	C01210	0.993307	0.0295591	1.24122	up	1.18617e+08	2.98869e+08	1.50255e+08	9.33845e+07	1.25191e+08	1.71524e+08	4.95011e+08	1.35693e+08	4.49292e+07	1.98506e+08	8.22046e+07	1.07973e+08	8.49103e+07	1.83666e+08	4.29262e+07	5.28509e+07
2-Hydroxy-4-methoxyacetophenone 5-sulfate	C9H10O7S	Organic oxygen compounds	Organooxygen compounds	Carbonyl compounds	-	-0.789547	0.0295938	1.37044	down	2.96223e+06	326542	895617	2.34941e+06	360388	291724	706398	706861	2.1627e+06	2.79036e+06	2.30241e+06	1.42596e+06	2.16702e+06	1.11392e+06	1.65959e+06	1.24198e+06
moclobemide	C13H17ClN2O2	Benzenoids	Benzene and substituted derivatives	Benzoic acids and derivatives	-	-1.02908	0.02962	1.23043	down	4.22962e+06	1.88594e+06	1.64796e+06	6.06625e+06	2.96083e+06	1.75094e+06	2.71172e+06	3.18643e+06	5.16027e+06	1.19999e+07	2.34894e+06	6.88725e+06	1.04403e+07	2.8471e+06	6.96931e+06	3.22138e+06
4-Methoxy-1,9-cadinadien-3-one	C16H24O2	Lipids and lipid-like molecules	Prenol lipids	Sesquiterpenoids	-	1.37621	0.0297031	1.329	up	3.12137e+06	3.80111e+06	2.94096e+06	3.12637e+06	308151	1.54072e+06	3.15015e+06	1.5608e+06	1.49413e+06	523716	653049	730412	2.24131e+06	133456	1.55988e+06	195132
methenamine	C6H12N4	Organoheterocyclic compounds	Triazinanes	1,3,5-triazinanes	-	-1.19051	0.0297141	1.24622	down	8.79193e+08	4.22118e+07	2.33571e+07	6.86098e+06	1.46164e+07	3.40346e+07	6.76165e+07	4.18528e+07	3.11062e+08	6.46195e+08	2.02361e+08	4.26127e+07	5.5954e+08	2.71852e+07	5.32873e+08	2.10968e+08
5-Carboxyvanillic acid	C9H8O6	Benzenoids	Benzene and substituted derivatives	Benzoic acids and derivatives	C18338	-0.617485	0.0299378	1.29027	down	2.92092e+07	1.15408e+07	1.43006e+07	2.43036e+07	8.07012e+06	7.97403e+06	8.58653e+06	1.12058e+07	2.07041e+07	2.89757e+07	1.52731e+07	2.19993e+07	3.33897e+07	1.39179e+07	2.33744e+07	1.9091e+07
Boschnialactone	C9H14O2	Lipids and lipid-like molecules	Prenol lipids	Terpene lactones	C09772	-0.599301	0.0299868	1.22618	down	1.25773e+09	9.64493e+08	5.29406e+08	1.40797e+09	4.55835e+08	6.33422e+08	7.63518e+08	1.06556e+09	1.16751e+09	1.05403e+09	7.02543e+08	1.41062e+09	1.87144e+09	1.79572e+09	1.49938e+09	1.22169e+09
Xylobiose	C10H18O9	Organic oxygen compounds	Organooxygen compounds	Carbohydrates and carbohydrate conjugates	C01630	-0.937062	0.0300076	1.24489	down	9.27007e+06	1.59404e+06	2.56823e+07	6.50529e+06	2.56473e+06	1.45739e+06	4.56263e+06	3.61862e+06	1.84333e+07	1.82798e+07	1.74751e+07	6.03532e+06	1.96355e+07	4.86369e+06	8.334e+06	1.2736e+07
5,6-Dehydromultiflorine	C15H20N2O	Organoheterocyclic compounds	Quinolizidines	-	-	-1.40036	0.030066	1.31571	down	4.25489e+06	420915	152449	846964	3.26622e+06	139015	160697	723269	2.4811e+06	5.6139e+06	7.65805e+06	471925	1.0806e+06	1.31548e+06	3.98062e+06	3.70124e+06
CYTIDINE 2',3'-CYCLIC MONOPHOSPHATE	C9H12N3O7P	Nucleosides, nucleotides, and analogues	Pyrimidine nucleotides	Cyclic pyrimidine nucleotides	-	-0.732445	0.0301008	1.27127	down	1.09053e+07	2.63891e+07	5.9971e+06	3.31367e+07	8.26579e+06	5.88939e+06	2.53525e+07	9.3829e+06	3.31477e+07	1.84478e+07	2.6722e+07	1.86906e+07	4.13471e+07	2.68722e+07	1.8571e+07	2.44127e+07
Iheyamine A	C19H13N3O	Organoheterocyclic compounds	Pyrroloazepines	-	-	-1.27108	0.0301545	1.30388	down	4.70494e+07	3.40112e+07	1.6824e+07	7.99021e+07	1.32284e+06	2.63203e+07	3.21031e+07	4.08525e+07	1.74481e+08	8.43974e+07	7.24075e+07	6.89104e+07	6.88947e+07	6.27716e+07	8.42852e+07	5.57138e+07
Spirasine IX	C20H25NO	Lipids and lipid-like molecules	Prenol lipids	Diterpenoids	-	1.74555	0.030164	1.25675	up	1.85756e+07	2.47368e+08	1.36104e+07	3.55375e+07	1.78083e+08	5.18596e+07	1.54446e+08	4.7444e+07	8.67876e+06	7.94859e+06	1.87511e+06	2.54439e+07	1.27901e+08	3.04166e+07	1.97893e+07	694618
Leu-Asp-Tyr	C19H27N3O7	Organic acids and derivatives	Carboxylic acids and derivatives	Amino acids, peptides, and analogues	-	0.611101	0.0301833	1.29491	up	2.38865e+07	3.71849e+07	4.55807e+07	2.73227e+07	5.00758e+07	6.63192e+07	6.4576e+07	4.92657e+07	3.31203e+07	2.00049e+07	3.16065e+07	3.71708e+07	2.04793e+07	3.69059e+07	2.25894e+07	3.6571e+07
gamma-Aminobutyryllysine	C10H21N3O3	Organic acids and derivatives	Peptidomimetics	Hybrid peptides	-	-1.00282	0.0302947	1.42449	down	1.52383e+06	7.63123e+06	9.12378e+06	4.73274e+07	2.97405e+07	1.9126e+07	1.28213e+07	1.22671e+07	2.5348e+07	4.70024e+07	1.97936e+07	5.18633e+07	2.37851e+07	4.22148e+07	4.50742e+07	2.45871e+07
Malonylglycine	C7H10N2O6	-	-	-	-	1.36839	0.0303334	1.27679	up	2.0141e+07	3.03121e+07	1.06598e+07	1.7015e+07	4.75247e+07	1.97049e+07	3.38751e+07	1.58109e+07	359627	9.85007e+06	9.99136e+06	9.98137e+06	1.31764e+07	9.01006e+06	4.86391e+06	1.8312e+07
Mevalonic acid	C6H12O4	Lipids and lipid-like molecules	Fatty Acyls	Fatty acids and conjugates	C00418	0.820906	0.0303906	1.23964	up	9.62275e+07	1.83244e+08	3.29886e+08	1.43401e+08	9.59154e+07	2.75681e+08	1.41483e+08	2.82322e+08	2.17884e+08	8.35937e+07	6.09956e+07	8.22776e+07	1.47054e+08	1.39522e+08	6.61539e+07	7.89115e+07
N-Lauroyl Aspartic acid	C16H29NO5	Organic acids and derivatives	Carboxylic acids and derivatives	Amino acids, peptides, and analogues	-	-0.834199	0.0304396	1.30515	down	8.63075e+07	2.88528e+07	4.12018e+07	8.07069e+07	5.44997e+07	2.83034e+07	3.98778e+07	5.36368e+07	8.97159e+07	5.40364e+07	9.82675e+07	4.93448e+07	7.30538e+07	4.99842e+07	1.81127e+08	1.41484e+08
Pivagabine	C9H17NO3	Organic acids and derivatives	Carboxylic acids and derivatives	Amino acids, peptides, and analogues	D07342	0.661184	0.0304789	1.41841	up	9.40072e+08	4.46107e+08	6.21871e+08	6.96364e+08	5.97389e+08	5.05191e+08	4.54969e+08	4.58426e+08	8.94405e+08	3.59425e+08	4.15237e+08	4.81765e+08	1.62553e+08	1.5911e+08	1.81673e+08	3.30812e+08
1,2,3,6-tetradehydro-propylproline	C7H9NO2	Organic acids and derivatives	Carboxylic acids and derivatives	Amino acids, peptides, and analogues	-	1.5756	0.0304891	1.27055	up	1.0281e+07	1.78175e+07	3.72742e+07	2.45337e+07	1.62109e+08	1.6917e+07	3.23248e+07	3.02044e+07	1.3181e+07	1.10644e+07	7.09188e+06	9.84252e+06	1.56713e+07	1.45941e+07	9.02671e+06	3.07346e+07
(S)-3-Methylthiohexyl butyrate	C11H22O2S	Lipids and lipid-like molecules	Fatty Acyls	Fatty acid esters	-	-0.67875	0.0305424	1.21647	down	4.55284e+06	5.31845e+06	2.28618e+06	4.94968e+06	6.03738e+06	5.71205e+06	2.21967e+06	4.27592e+06	5.14556e+06	3.54062e+06	9.66813e+06	5.31687e+06	7.09888e+06	6.27891e+06	7.55327e+06	1.19879e+07
Phenopicolinic acid	C13H11NO3	Organoheterocyclic compounds	Pyridines and derivatives	Pyridinecarboxylic acids and derivatives	-	1.45296	0.0309148	1.3337	up	1.09265e+07	7.46986e+06	1.90214e+07	4.81148e+06	4.47613e+07	6.42974e+06	6.06184e+06	8.24795e+06	8.89367e+06	1.04187e+07	8.58709e+06	730096	692974	745171	2.34117e+06	6.94186e+06
Oleanolic Acid	C30H48O3	Lipids and lipid-like molecules	Prenol lipids	Triterpenoids	C17148	1.98885	0.0311054	1.23556	up	3.00151e+07	1.49251e+08	5.38733e+07	2.2401e+07	5.31513e+06	8.3564e+07	3.86982e+07	1.74396e+08	8.93934e+06	1.84195e+07	6.54948e+06	3.17887e+07	2.03953e+07	3.87323e+07	7.00677e+06	8.62831e+06
Cypridinid etioluciferin	C16H19N7	Organoheterocyclic compounds	Indoles and derivatives	Indoles	-	1.54936	0.0312448	1.22098	up	2.1596e+07	1.82348e+07	4.98237e+07	4.4201e+06	6.60017e+06	5.75436e+07	2.78861e+07	1.48886e+07	1.17603e+07	1.62035e+07	2.68161e+06	6.34942e+06	1.60179e+07	4.22191e+06	7.75325e+06	3.68371e+06
11beta-Hydroxy-3,20-dioxopregn-4-en-21-oic acid	C22H32O5	Lipids and lipid-like molecules	Steroids and steroid derivatives	Androstane steroids	-	1.89115	0.0312458	1.29663	up	2.68114e+06	7.09771e+06	506723	1.8393e+06	242709	3.21784e+06	1.2198e+06	1.80976e+06	314900	794485	424104	912222	188616	1.4725e+06	313084	598550
Glutaminylalanine	C8H15N3O4	Organic acids and derivatives	Carboxylic acids and derivatives	Amino acids, peptides, and analogues	-	0.768374	0.0313253	1.33656	up	2.03404e+07	4.74606e+07	5.8487e+07	4.03007e+07	9.8184e+07	4.69383e+07	7.69195e+07	4.76665e+07	3.6416e+07	2.22859e+07	2.57441e+07	5.328e+07	2.96203e+07	3.14899e+07	1.79209e+07	3.93837e+07
Pantethine	C22H42N4O8S2	Organic acids and derivatives	Carboxylic acids and derivatives	Amino acids, peptides, and analogues	C12661	-1.62748	0.0314396	1.24949	down	4.60236e+07	1.40858e+07	1.49798e+07	1.29784e+07	1.83949e+07	3.19349e+07	2.48105e+07	3.08144e+07	2.98189e+07	4.98283e+07	1.63124e+08	1.86195e+08	1.80514e+07	9.43712e+07	3.44739e+07	2.3614e+07
(-)-Vallesamidine	C20H28N2	Organoheterocyclic compounds	Indoles and derivatives	Pyridoindoles	-	-0.8625	0.0314599	1.22618	down	3.31488e+07	1.00347e+07	8.53169e+06	1.6736e+07	9.3104e+06	4.5285e+07	2.04542e+07	1.57466e+07	2.56528e+07	5.61305e+07	4.28239e+07	3.10338e+07	1.07049e+07	4.50628e+07	3.61344e+07	4.19982e+07
Mimosamycin	C12H11NO4	Organoheterocyclic compounds	Isoquinolines and derivatives	Isoquinoline quinones	-	0.973802	0.0314884	1.29049	up	2.47147e+07	2.64309e+07	4.95175e+07	2.24108e+07	3.03307e+07	3.71451e+07	2.95176e+07	3.03563e+07	1.57327e+07	2.99785e+06	7.42972e+06	3.33637e+07	1.90107e+07	1.91864e+07	2.80239e+07	1.76119e+06
Atractyloside G	C21H36O8	Lipids and lipid-like molecules	Prenol lipids	Sesquiterpenoids	C17864	-0.591265	0.0315553	1.23334	down	5.17735e+07	2.93586e+07	3.29978e+07	2.8898e+07	3.12874e+07	2.55736e+07	3.79027e+07	2.28412e+07	5.46502e+07	8.68579e+07	4.04585e+07	3.94703e+07	3.21335e+07	4.14396e+07	6.71116e+07	3.05393e+07
Salicyluric acid	C9H9NO4	Benzenoids	Benzene and substituted derivatives	Benzoic acids and derivatives	C07588	-1.07194	0.0316222	1.24586	down	2.90896e+09	8.31035e+08	8.41441e+08	1.08552e+09	2.218e+08	1.09591e+09	5.50013e+08	7.68272e+08	1.18831e+09	2.79811e+09	1.37693e+09	2.3013e+09	2.92122e+09	8.74028e+08	4.97681e+09	1.01818e+09
3-Indoleglyoxylic Acid	C10H7NO3	Organoheterocyclic compounds	Indoles and derivatives	Indolyl carboxylic acids and derivatives	-	0.908633	0.0316565	1.22716	up	1.13088e+08	6.04729e+08	3.68525e+08	2.42945e+08	3.75332e+08	6.02887e+08	2.95979e+08	4.73346e+08	1.4993e+08	3.21527e+08	2.74524e+08	1.88822e+08	2.43158e+08	8.83098e+07	1.92052e+08	1.80672e+08
PE(15:0/16:0)	C36H72NO8P	Lipids and lipid-like molecules	Glycerophospholipids	Glycerophosphoethanolamines	-	2.12956	0.0318386	1.21547	up	8.1033e+06	9.51844e+06	1.51614e+07	5.59995e+06	4.9991e+07	1.05545e+06	2.49649e+07	1.29282e+07	3.24229e+06	4.28457e+06	1.60646e+06	4.93984e+06	8.80667e+06	1.50348e+06	121439	4.59201e+06
beta-fenchocamphorone	C11H18O	Lipids and lipid-like molecules	Prenol lipids	Monoterpenoids	-	0.718839	0.0318573	1.25193	up	1.35418e+08	2.61347e+08	2.74194e+08	1.76581e+08	4.71046e+08	2.01315e+08	2.18964e+08	1.1756e+08	1.61765e+08	8.63403e+07	1.5929e+08	1.09e+08	1.60304e+08	1.97097e+08	1.18877e+08	1.35264e+08
Semiplenamide G	C24H45NO4	Organoheterocyclic compounds	Epoxides	Oxirane carboxylic acids and derivatives	-	1.87547	0.0318813	1.25765	up	1.98277e+06	2.99337e+07	5.16697e+07	2.50258e+07	1.48026e+07	4.11099e+07	8.65562e+06	5.48219e+07	836515	7.57068e+06	1.98344e+06	2.08112e+07	8.59339e+06	9.48621e+06	6.94876e+06	5.90901e+06
Epilumaflavanone A	C30H32O6	Phenylpropanoids and polyketides	Flavonoids	Pyranoflavonoids	-	0.851511	0.0319332	1.25325	up	1.43794e+07	2.54485e+07	9.87283e+06	1.63235e+07	5.02056e+06	7.68501e+06	1.28663e+07	1.00875e+07	5.30483e+06	8.78647e+06	3.3232e+06	7.20195e+06	1.0821e+07	7.92931e+06	9.6901e+06	3.29651e+06
Bms-378806	C22H22N4O4	Organoheterocyclic compounds	Pyrrolopyridines	-	-	0.954497	0.0319358	1.21986	up	4.63676e+06	1.30544e+07	1.38048e+07	1.20774e+07	4.98958e+06	4.57292e+06	1.16008e+07	1.4214e+07	2.57648e+06	6.7419e+06	1.29371e+06	4.4136e+06	8.19317e+06	8.56237e+06	6.25635e+06	2.70265e+06
4-(3-Indolyl)butane-1,2,3-triol	C12H15NO3	Organoheterocyclic compounds	Indoles and derivatives	Indoles	-	0.671297	0.031968	1.2364	up	4.77137e+07	7.24925e+07	5.80368e+07	5.77037e+07	9.32654e+07	1.03798e+08	5.75608e+07	3.17759e+07	1.06413e+08	4.14919e+07	4.01346e+07	1.75958e+07	3.36624e+07	3.05478e+07	2.99507e+07	2.82075e+07
Methyl 16-hydroxyhexadecanoate	C17H34O3	Lipids and lipid-like molecules	Fatty Acyls	Fatty alcohols	-	0.919136	0.0319879	1.22106	up	1.40945e+07	3.07458e+07	3.79345e+07	1.83943e+07	5.8748e+07	1.92098e+07	2.57784e+07	1.12277e+07	2.0617e+07	7.78545e+06	1.94834e+07	7.975e+06	1.34179e+07	2.13484e+07	1.13578e+07	1.23119e+07
N-Acetyldjenkolic acid	C9H16N2O5S2	Organic acids and derivatives	Carboxylic acids and derivatives	Amino acids, peptides, and analogues	-	0.935162	0.0323527	1.28174	up	1.09786e+07	7.93036e+06	6.07001e+06	8.48619e+06	2.76058e+06	8.11338e+06	6.78425e+06	5.87492e+06	542539	4.30368e+06	1.87356e+06	5.90996e+06	4.89095e+06	3.38418e+06	4.41605e+06	4.48828e+06
(Z)-3-Hexenyl beta-D-glucopyranoside	C12H22O6	Lipids and lipid-like molecules	Fatty Acyls	Fatty acyl glycosides	-	0.883375	0.0327524	1.2419	up	1.72725e+07	6.93839e+07	3.81467e+07	3.6836e+07	2.77994e+07	4.18742e+07	2.72403e+07	4.30503e+07	3.97988e+06	5.35599e+07	5.82543e+06	2.68634e+07	1.70428e+07	1.59045e+07	2.97796e+07	1.05429e+07
Lanyuamide III	C18H29NO	Lipids and lipid-like molecules	Fatty Acyls	Fatty amides	-	-1.26757	0.0327528	1.20847	down	3.06193e+08	3.63782e+08	3.02051e+08	1.00054e+08	1.0425e+08	2.09411e+08	3.09357e+08	1.14677e+08	4.11332e+08	4.09819e+08	1.9672e+09	2.2019e+08	3.27586e+08	4.20096e+08	2.57592e+08	3.43327e+08
MG(0:0/15:0/0:0)	C18H36O4	Lipids and lipid-like molecules	Glycerolipids	Monoradylglycerols	-	-0.989002	0.0330112	1.21368	down	3.69774e+08	1.31284e+09	7.30418e+08	9.52551e+08	2.6085e+08	1.24366e+09	6.75137e+08	6.9444e+08	2.2072e+09	9.78528e+08	2.81223e+09	6.93501e+08	6.29933e+08	1.79331e+09	1.04133e+09	2.22854e+09
Caiophoraenin	C11H18O5	Lipids and lipid-like molecules	Prenol lipids	Terpene lactones	-	-1.1292	0.0330156	1.20251	down	2.01861e+08	7.36292e+07	6.18845e+07	3.11185e+08	1.48531e+08	5.49857e+07	9.75206e+07	1.93627e+08	1.68365e+08	1.311e+08	8.80866e+07	3.90919e+08	5.23318e+08	2.71668e+08	5.83643e+08	3.43567e+08
6-Acetyl-1,2,3,4-tetrahydropyridine	C7H11NO	Organoheterocyclic compounds	Pyridines and derivatives	Hydropyridines	-	-0.92995	0.0330334	1.20539	down	1.21395e+08	9.79376e+07	4.34487e+07	1.40285e+08	3.14451e+07	5.64191e+07	6.60063e+07	1.07678e+08	8.14562e+07	1.46514e+08	6.74994e+07	2.9252e+08	2.80647e+08	1.52812e+08	1.50556e+08	9.4226e+07
Emivirine	C17H22N2O3	Organoheterocyclic compounds	Diazines	Pyrimidines and pyrimidine derivatives	-	4.31662	0.0331687	1.30118	up	8.53823e+07	7.65859e+06	1.37437e+07	4.41141e+06	4.42967e+08	2.01008e+07	629568	2.13142e+06	572630	661315	1.14815e+07	630316	2.10196e+06	640576	497971	1.23712e+07
Anacardic Acid	C22H36O3	Benzenoids	Benzene and substituted derivatives	Benzoic acids and derivatives	C10759	0.67583	0.0332566	1.33187	up	1.17367e+07	1.23965e+07	7.11528e+06	8.23064e+06	3.35768e+06	5.66871e+06	8.47802e+06	7.52533e+06	4.74194e+06	5.67748e+06	4.71071e+06	2.68438e+06	8.29748e+06	5.98712e+06	4.76076e+06	3.52087e+06
Androstan-3alpha,17beta-diol	C19H32O2	Lipids and lipid-like molecules	Steroids and steroid derivatives	Androstane steroids	C07632	-0.703485	0.0336852	1.29671	down	6.24314e+07	7.28362e+07	5.44808e+07	1.54515e+08	1.43915e+08	7.08612e+07	1.52548e+08	1.25094e+08	1.42325e+08	1.61945e+08	1.39736e+08	3.40365e+08	1.39087e+08	1.49764e+08	8.29282e+07	2.06329e+08
Denticulatolide	C22H30O6	Phenylpropanoids and polyketides	Macrolides and analogues	-	-	1.30514	0.0339445	1.26079	up	4.94866e+07	1.81229e+08	2.34294e+07	5.57277e+07	2.33163e+07	7.46791e+07	4.76755e+07	6.00927e+07	4.10819e+07	3.55886e+07	3.25228e+07	1.88666e+07	7.26489e+06	6.01791e+07	1.10103e+07	2.15453e+06
Dinex	C12H14N2O5	Benzenoids	Benzene and substituted derivatives	Cyclohexylphenols	C19038	-1.21425	0.033951	1.20602	down	4.24304e+07	9.69655e+06	9.09936e+06	3.59081e+07	1.58398e+07	3.03461e+06	8.02336e+06	2.98108e+07	1.74622e+07	3.17447e+07	2.68424e+07	7.07526e+07	2.98411e+07	1.26572e+08	2.0872e+07	3.28602e+07
Bengamide K	C22H40N2O4	Organic acids and derivatives	Carboxylic acids and derivatives	Amino acids, peptides, and analogues	-	-2.08021	0.0341024	1.19698	down	2.13318e+06	341494	5.88999e+06	2.81821e+06	767665	1.27708e+06	147307	326108	1.03743e+07	3.38194e+06	1.09063e+06	3.26051e+06	1.7013e+06	1.64569e+06	3.36251e+06	3.31207e+07
Ugaferin	C25H36O7	Lipids and lipid-like molecules	Prenol lipids	Sesquiterpenoids	-	0.782163	0.0341169	1.23158	up	2.49798e+07	2.90178e+07	4.14038e+07	2.52175e+07	1.30103e+07	2.80561e+07	2.82283e+07	3.41937e+07	4.20492e+06	2.34709e+07	5.35879e+06	2.69011e+07	1.81835e+07	1.69508e+07	2.21566e+07	1.30903e+07
N5-Acetyl-N2-gamma-L-glutamyl-L-ornithine	C12H21N3O6	Organic acids and derivatives	Carboxylic acids and derivatives	Amino acids, peptides, and analogues	-	1.26185	0.0341587	1.22159	up	1.49856e+07	1.64907e+07	2.9254e+07	1.29066e+07	1.0486e+08	5.13209e+07	5.2002e+07	3.87165e+07	1.90734e+07	1.12068e+07	2.49307e+07	2.05845e+07	8.25608e+06	1.14244e+07	8.78628e+06	2.94041e+07
13-Hydroxy-9-methoxy-10-oxo-11-octadecenoic acid	C19H34O5	Lipids and lipid-like molecules	Fatty Acyls	Lineolic acids and derivatives	-	-0.823877	0.034243	1.23161	down	4.20263e+07	4.49718e+07	3.82909e+07	9.47672e+07	3.81754e+07	2.50503e+07	3.63254e+07	4.72803e+07	5.50119e+07	4.47524e+07	2.92387e+07	8.14181e+07	1.23941e+08	1.10678e+08	1.1768e+08	8.67283e+07
3-Succinoylpyridine	C9H9NO3	Organic acids and derivatives	Keto acids and derivatives	Gamma-keto acids and derivatives	C19569	-1.04549	0.0342526	1.27714	down	3.73568e+10	3.28828e+09	4.59778e+09	9.75306e+09	2.43746e+09	2.53439e+10	4.11921e+09	5.82364e+09	3.06567e+10	3.30903e+10	1.97902e+10	5.02975e+09	1.84197e+10	1.98815e+10	5.07495e+10	1.37633e+10
Glu Glu Ile	C16H27N3O8	Organic acids and derivatives	Carboxylic acids and derivatives	Amino acids, peptides, and analogues	-	1.46377	0.034311	1.26538	up	2.65084e+06	7.51098e+06	7.58711e+06	4.87994e+06	3.0048e+07	2.77291e+07	1.77917e+07	9.9804e+06	643527	3.51057e+06	1.8683e+06	9.84278e+06	4.50423e+06	4.68082e+06	2.63051e+06	1.15385e+07
4-Aminobutyric acid	C4H9NO2	Organic acids and derivatives	Carboxylic acids and derivatives	Amino acids, peptides, and analogues	C00334	0.670257	0.0343552	1.21463	up	5.98066e+08	6.00478e+08	1.01725e+09	6.54094e+08	1.68575e+09	1.50976e+09	1.30763e+09	1.06335e+09	1.08287e+09	4.94816e+08	8.89576e+08	6.23335e+08	5.04718e+08	7.28222e+08	4.62992e+08	5.14844e+08
Epoxymicheliolide	C15H20O4	Lipids and lipid-like molecules	Prenol lipids	Terpene lactones	-	0.706962	0.0344305	1.21875	up	1.11805e+08	1.10213e+08	1.68854e+08	7.71976e+07	5.41722e+07	5.68641e+07	1.46235e+08	6.51173e+07	7.49848e+07	7.95278e+07	3.71048e+07	4.27998e+07	8.00743e+07	5.4405e+07	7.3836e+07	4.151e+07
15-keto-2,3,4,5-tetranor-PGF2alpha	C16H26O5	Lipids and lipid-like molecules	Fatty Acyls	Eicosanoids	-	-0.732378	0.0344659	1.20365	down	8.95076e+07	9.05948e+07	4.52262e+07	1.8008e+08	8.63461e+07	5.26095e+07	7.16601e+07	1.47965e+08	9.42925e+07	1.26354e+08	7.13717e+07	1.50775e+08	2.79314e+08	1.81476e+08	1.69832e+08	1.95857e+08
(R)-2-(4-(Tert-butoxycarbonyl)morpholin-3-yl)acetic acid	C11H19NO5	Organoheterocyclic compounds	Oxazinanes	Morpholines	-	0.593463	0.0345215	1.27591	up	5.36619e+07	7.44655e+07	9.60381e+07	7.95821e+07	9.14169e+07	8.83086e+07	6.4918e+07	5.99608e+07	3.56504e+07	2.76673e+07	1.87897e+07	5.92336e+07	6.53464e+07	5.32624e+07	3.0946e+07	1.12289e+08
N,N-Dihydroxy-L-phenylalanine	C9H11NO4	Organic acids and derivatives	Carboxylic acids and derivatives	Amino acids, peptides, and analogues	C19715	1.06018	0.0347741	1.24561	up	4.75517e+07	5.78581e+07	5.86577e+07	5.30496e+07	2.72723e+08	4.72402e+07	5.10901e+07	7.27022e+07	4.66569e+07	4.74877e+07	2.64036e+07	4.83302e+07	4.81001e+07	3.66509e+07	2.86291e+07	3.46763e+07
3'-Methyl-4-dimethylaminoazobenzene	C15H17N3	Organoheterocyclic compounds	Azobenzenes	-	-	0.588069	0.0348141	1.23122	up	1.17954e+08	3.0299e+08	1.80868e+08	1.99565e+08	2.08362e+08	3.18015e+08	2.20691e+08	3.91832e+08	1.23103e+08	2.1106e+08	1.40057e+08	1.33877e+08	1.66607e+08	1.5135e+08	1.5842e+08	2.0626e+08
Marinobufagenin	C24H32O5	Lipids and lipid-like molecules	Steroids and steroid derivatives	Steroid lactones	C20036	1.6731	0.0348323	1.2131	up	1.17916e+07	2.63882e+07	8.87423e+06	1.51925e+07	844644	3.25136e+07	1.70465e+07	2.82289e+07	1.47432e+06	4.514e+06	2.47721e+06	2.46926e+06	6.12673e+06	2.19255e+07	4.70951e+06	480426
6beta-Hydroxy-D-homo-17a-oxaandrost-4-ene-3,17-dione	C19H26O4	Organoheterocyclic compounds	Naphthopyrans	-	C14983	0.972229	0.0348807	1.26696	up	5.79957e+07	7.4115e+07	8.81026e+07	3.71494e+07	1.30952e+07	4.32986e+07	3.67023e+07	4.51222e+07	3.54886e+07	3.75018e+07	3.5078e+07	1.42361e+07	1.62283e+07	3.69394e+07	1.83891e+07	7.77341e+06
carisoprodol	C12H24N2O4	Organic acids and derivatives	Carboxylic acids and derivatives	Amino acids, peptides, and analogues	C07927	-0.681311	0.0350878	1.42161	down	2.26895e+06	3.72598e+06	4.21463e+06	5.99376e+06	7.52606e+06	3.52325e+06	9.96159e+06	4.45532e+06	8.77783e+06	6.6995e+06	6.91786e+06	6.75651e+06	1.72956e+07	9.42543e+06	5.39224e+06	5.55613e+06
Pro-Lys	C11H21N3O3	Organic acids and derivatives	Carboxylic acids and derivatives	Amino acids, peptides, and analogues	-	1.74384	0.0352485	1.24904	up	1.09104e+06	1.75661e+06	2.79424e+06	2.85356e+06	2.05445e+07	4.15782e+06	2.21287e+06	1.49347e+06	3.51624e+06	275026	100661	3.37635e+06	1.54672e+06	1.1213e+06	205389	876950
gamma-Glutamyl-valine	C10H18N2O5	Organic acids and derivatives	Carboxylic acids and derivatives	Amino acids, peptides, and analogues	-	0.841347	0.0353281	1.20764	up	7.9819e+08	3.27255e+09	1.92647e+09	1.92445e+09	9.31966e+08	1.75617e+09	1.74038e+09	2.12207e+09	2.97593e+08	1.61971e+09	4.0683e+08	1.75204e+09	1.0834e+09	9.88726e+08	1.28767e+09	6.4131e+08
N-(2-Cyanoethyl)valine	C8H14N2O2	Organic acids and derivatives	Carboxylic acids and derivatives	Amino acids, peptides, and analogues	-	0.920116	0.0353418	1.20821	up	5.01043e+06	1.23716e+07	5.75833e+06	5.25967e+06	3.84715e+06	4.86512e+06	1.57107e+07	1.16128e+07	5.22649e+06	2.41428e+06	3.51844e+06	6.97338e+06	5.17625e+06	5.78847e+06	1.3787e+06	3.57614e+06
Hippuryl-glycyl-glycine	C13H15N3O5	Organic acids and derivatives	Carboxylic acids and derivatives	Amino acids, peptides, and analogues	-	1.02367	0.0354279	1.23492	up	6.9126e+06	9.23103e+06	2.86543e+06	3.90383e+06	5.78156e+06	7.58479e+06	1.5408e+07	6.14345e+06	406875	9.49486e+06	2.67452e+06	1.20125e+06	4.94918e+06	5.52411e+06	2.87343e+06	1.32061e+06
4-Ethylresorcinol	C8H10O2	Benzenoids	Phenols	Benzenediols	-	-0.974345	0.0355932	1.2419	down	7.07937e+06	5.61399e+06	2.39784e+06	8.43001e+06	1.14962e+06	530574	2.34245e+06	2.90117e+06	1.32327e+07	4.78568e+06	6.60239e+06	6.27472e+06	1.31443e+07	5.29803e+06	7.09832e+06	3.38062e+06
Calleryanin	C13H18O8	Organic oxygen compounds	Organooxygen compounds	Carbohydrates and carbohydrate conjugates	-	-0.595948	0.0356179	1.20821	down	1.75065e+07	1.69529e+07	1.11691e+07	1.62694e+07	5.90537e+06	5.56645e+06	9.6201e+06	9.46715e+06	1.60714e+07	2.2237e+07	1.15051e+07	2.55673e+07	1.63842e+07	1.24456e+07	2.27803e+07	1.27546e+07
4-Hydroxy-2-oxoglutarate	C5H6O6	Organic acids and derivatives	Keto acids and derivatives	Gamma-keto acids and derivatives	C01127	0.618579	0.0357586	1.22046	up	4.6833e+07	4.73088e+07	8.36947e+07	7.91968e+07	5.73797e+07	7.51688e+07	4.53618e+07	8.5413e+07	2.49292e+07	2.94475e+07	1.53445e+07	8.66373e+07	4.8703e+07	2.96511e+07	4.67212e+07	5.74807e+07
Mytilin B	C14H22N2O8	Organic acids and derivatives	Carboxylic acids and derivatives	Amino acids, peptides, and analogues	-	1.0161	0.0359179	1.24824	up	2.40162e+07	1.49079e+08	6.49526e+07	5.59159e+07	1.03771e+08	4.54942e+07	5.77392e+07	4.65656e+07	6.93542e+06	3.18101e+07	1.3384e+07	4.40133e+07	5.57637e+07	5.77285e+07	2.85843e+07	3.25102e+07
Fortuneanoside K	C20H22O10	Organic oxygen compounds	Organooxygen compounds	Carbohydrates and carbohydrate conjugates	-	-0.931478	0.0359236	1.25862	down	1.4671e+07	3.5559e+06	7.47361e+06	1.13179e+07	846542	1.29412e+06	3.18284e+06	3.81481e+06	8.29634e+06	1.98192e+07	6.86833e+06	1.01476e+07	1.85328e+07	6.05701e+06	1.06767e+07	7.6334e+06
Sphagnum acid	C11H10O5	Phenylpropanoids and polyketides	Cinnamic acids and derivatives	Hydroxycinnamic acids and derivatives	C10496	0.883914	0.0361647	1.20346	up	1.73291e+08	1.51072e+08	1.00992e+08	5.8314e+07	2.82414e+08	7.91405e+07	6.57776e+07	1.23055e+08	5.36155e+07	8.79274e+07	5.58919e+07	1.25045e+08	8.77869e+07	3.12013e+07	6.9056e+07	4.98263e+07
Fucosterol	C29H48O	Lipids and lipid-like molecules	Steroids and steroid derivatives	Stigmastanes and derivatives	C08817	1.4923	0.0362127	1.40578	up	2.15558e+07	9.29719e+06	1.10532e+07	6.25955e+07	9.56265e+06	1.88156e+07	2.77629e+07	3.55048e+06	2.09042e+07	9.09611e+06	6.57903e+06	1.51989e+06	5.51221e+06	1.03448e+06	5.05573e+06	8.66017e+06
Licochalcone B	C16H14O5	Phenylpropanoids and polyketides	Linear 1,3-diarylpropanoids	Chalcones and dihydrochalcones	-	1.49112	0.0362692	1.19758	up	8.51925e+06	2.19077e+07	3.8014e+07	1.32487e+07	1.93405e+06	1.33231e+07	5.28905e+06	1.13811e+07	2.94865e+06	1.07967e+07	1.96934e+06	3.73951e+06	5.87366e+06	9.58907e+06	3.29828e+06	2.20251e+06
2-Hydroxyheptanoic acid	C7H14O3	Lipids and lipid-like molecules	Fatty Acyls	Fatty acids and conjugates	-	-0.746848	0.0363575	1.21743	down	4.96031e+08	3.37702e+08	5.33172e+08	5.33629e+08	2.1634e+08	2.11735e+08	3.07204e+08	3.64724e+08	3.8717e+08	4.65581e+08	3.16734e+08	6.89111e+08	1.32694e+09	8.00065e+08	5.55361e+08	4.943e+08
N-Cyclopropylammeline	C6H9N5O	Organoheterocyclic compounds	Triazines	Aminotriazines	C14148	-0.881021	0.0364319	1.23582	down	1.02704e+07	851269	8.12379e+06	5.45787e+06	1.23009e+07	5.95543e+06	8.73982e+06	4.67715e+06	1.28269e+07	1.16101e+07	1.96008e+07	1.17663e+07	6.48386e+06	1.55986e+07	1.23645e+07	1.35766e+07
Baquiloprim	C17H20N6	Organoheterocyclic compounds	Quinolines and derivatives	Aminoquinolines and derivatives	-	0.639522	0.0364769	1.25779	up	1.11476e+08	1.39904e+08	8.72657e+07	1.28789e+08	1.65918e+08	1.52631e+08	1.26843e+08	1.14924e+08	3.87037e+07	4.16703e+07	2.55588e+07	9.45672e+07	1.63891e+08	1.19028e+08	8.17896e+07	9.45309e+07
Sporidesmolide I	C33H58N4O8	Organic acids and derivatives	Peptidomimetics	Depsipeptides	-	-0.640179	0.0366291	1.22734	down	5.21079e+07	1.71508e+08	9.00378e+07	7.2408e+08	4.42076e+07	6.21567e+07	1.60724e+08	6.5903e+07	3.19355e+08	3.51378e+08	2.73455e+08	2.7524e+08	3.55164e+08	1.93285e+08	2.603e+08	1.08131e+08
Argininosuccinic acid	C10H18N4O6	Organic acids and derivatives	Carboxylic acids and derivatives	Amino acids, peptides, and analogues	C03406	-2.41874	0.0367234	1.29563	down	3.83197e+06	285056	259316	218516	81145.7	345989	94544.9	859038	5.17213e+06	8.75588e+06	1.04365e+07	177056	427388	261227	2.71036e+06	4.01105e+06
cis-beta-D-Glucosyl-2-hydroxycinnamate	C15H18O8	Organic oxygen compounds	Organooxygen compounds	Carbohydrates and carbohydrate conjugates	C05839	-0.588106	0.0368079	1.20508	down	1.91874e+07	1.61675e+07	1.30704e+07	2.35837e+07	7.34634e+06	7.59521e+06	1.19762e+07	1.13411e+07	1.87107e+07	2.60319e+07	1.57724e+07	2.3911e+07	2.99116e+07	1.14109e+07	2.51086e+07	1.49052e+07
17-hydroxyheptadecanoic acid	C17H34O3	Lipids and lipid-like molecules	Fatty Acyls	Fatty acids and conjugates	-	0.706783	0.0368667	1.33653	up	3.72943e+07	1.50689e+07	1.61797e+07	2.00578e+07	2.62501e+07	1.77125e+07	1.42724e+07	9.70914e+06	6.67155e+06	1.45375e+07	6.45997e+06	1.01803e+07	9.02108e+06	6.24629e+06	1.55943e+07	2.72016e+07
Harmalol	C12H12N2O	Alkaloids and derivatives	Harmala alkaloids	-	C06537	0.705128	0.0369106	1.18772	up	2.28257e+07	3.76439e+07	9.16616e+07	4.06262e+07	4.18319e+07	3.85995e+07	4.22035e+07	3.17452e+07	3.22781e+07	3.92329e+07	3.14062e+07	9.27878e+06	2.03472e+07	2.89446e+07	2.08844e+07	3.05578e+07
3-Acetoxy-E-gamma-Bisabolene	C17H26O2	Lipids and lipid-like molecules	Prenol lipids	Sesquiterpenoids	-	-0.910809	0.0373732	1.19278	down	1.85451e+08	8.74392e+07	7.03001e+07	3.35102e+08	3.0135e+08	1.33766e+08	7.72678e+07	2.08751e+08	2.98883e+08	4.13952e+08	1.02879e+08	4.67293e+08	6.05712e+08	2.79498e+08	2.66683e+08	1.96159e+08
N-Gluconyl ethanolamine	C8H17NO7	Organic nitrogen compounds	Organonitrogen compounds	Amines	-	0.695975	0.0374771	1.18122	up	2.21342e+07	1.36744e+07	4.31107e+07	3.64755e+07	4.39019e+07	1.98459e+07	4.19795e+07	2.79917e+07	2.02185e+07	1.03816e+07	1.12187e+07	2.61213e+07	1.58525e+07	2.25217e+07	1.62692e+07	3.11922e+07
Ala-Leu-Leu-Asp	C19H34N4O7	Organic acids and derivatives	Carboxylic acids and derivatives	Amino acids, peptides, and analogues	-	0.600811	0.0379258	1.17833	up	1.35718e+08	1.67543e+08	1.42889e+08	1.02641e+08	2.1965e+08	3.54058e+08	2.06591e+08	2.00564e+08	1.23776e+08	8.57341e+07	2.40737e+08	1.0271e+08	8.59441e+07	1.19779e+08	1.04801e+08	1.45149e+08
PENICILLANIC ACID	C8H11NO3S	Organic acids and derivatives	Carboxylic acids and derivatives	Amino acids, peptides, and analogues	-	1.54993	0.0381991	1.21455	up	580967	6.81259e+06	1.41206e+07	5.36459e+06	1.93655e+06	3.30327e+06	2.7476e+06	7.00331e+06	378611	835338	373973	2.29245e+06	5.36285e+06	1.04803e+06	2.18025e+06	1.82803e+06
Dihydrotutin	C15H20O6	Organoheterocyclic compounds	Lactones	Gamma butyrolactones	-	-0.69012	0.0382082	1.1972	down	4.93163e+07	2.63417e+07	1.12703e+07	2.84539e+07	4.51215e+07	3.53825e+07	2.10782e+07	2.23616e+07	6.04454e+07	6.09597e+07	3.01413e+07	3.22415e+07	3.47316e+07	2.86031e+07	6.94757e+07	6.95346e+07
2-Hydroxy-3,4,7-trimethoxy-9,10-dihydrophenanthrene	C17H18O4	Benzenoids	Phenanthrenes and derivatives	Hydrophenanthrenes	-	1.00369	0.0382158	1.27959	up	5.3438e+06	1.4419e+07	3.50828e+07	1.94643e+07	1.92361e+07	4.10336e+07	3.01563e+07	2.04951e+07	1.67526e+07	8.14437e+06	8.67526e+06	1.91555e+07	7.36158e+06	1.46467e+07	8.78392e+06	8.85863e+06
1-Monomyristin	C17H34O4	Lipids and lipid-like molecules	Glycerolipids	Monoradylglycerols	-	0.588208	0.0382434	1.24874	up	8.1683e+09	1.00664e+10	7.06387e+09	9.32103e+09	1.32929e+10	1.23731e+10	8.55634e+09	8.45528e+09	3.43207e+09	3.67867e+09	2.31212e+09	7.9283e+09	1.24814e+10	9.37409e+09	5.79117e+09	6.41782e+09
Parvistemoamide	C12H19NO4	Organoheterocyclic compounds	Lactones	Gamma butyrolactones	-	0.817329	0.0383225	1.24126	up	1.86628e+08	4.518e+07	1.64774e+08	1.12488e+08	2.03486e+08	1.03717e+08	2.12127e+08	8.98225e+07	5.53977e+07	5.34066e+07	7.78323e+07	5.49439e+07	9.34958e+07	5.55529e+07	8.94277e+07	1.54524e+08
9,10-Dihydroxystearic acid	C18H36O4	Lipids and lipid-like molecules	Fatty Acyls	Fatty acids and conjugates	C08314	-1.37494	0.0383385	1.26549	down	1.55664e+08	5.4415e+07	9.97401e+07	1.18167e+08	1.35709e+07	4.41798e+06	4.26025e+06	5.4412e+06	2.04327e+08	1.98927e+08	1.70642e+08	2.49282e+07	3.35465e+07	7.44109e+07	2.93382e+08	1.81667e+08
17beta-Estradiol 3-sulfate	C18H24O5S	Lipids and lipid-like molecules	Steroids and steroid derivatives	Sulfated steroids	C08357	1.55616	0.03835	1.17954	up	2.97666e+06	3.82184e+06	6.67645e+06	6.64479e+06	238571	2.24357e+06	4.30362e+06	3.72121e+06	82956.3	1.92123e+06	179969	1.7678e+06	1.43928e+06	4.01255e+06	355358	655617
Tracheloside	C27H34O12	Lignans, neolignans and related compounds	Lignan glycosides	-	-	-1.23501	0.0384499	1.24086	down	1.16027e+07	3.09237e+06	2.51369e+06	6.86046e+06	9.57801e+06	6.16228e+06	444789	9.25542e+06	1.09424e+07	2.4733e+07	2.67024e+07	1.17449e+07	9.65838e+06	3.49111e+06	1.72491e+07	1.20158e+07
Dieporeticanin 1	C37H66O4	Lipids and lipid-like molecules	Fatty Acyls	Fatty alcohols	-	1.05417	0.0384567	1.21578	up	3.74615e+07	4.63913e+07	3.1587e+07	2.8444e+07	1.57943e+07	1.61213e+07	1.08081e+08	4.93442e+07	2.46991e+07	2.15457e+07	1.75079e+07	2.11275e+07	2.80374e+07	2.19346e+07	1.4495e+07	1.11259e+07
L-Malate	C4H6O5	Organic acids and derivatives	Hydroxy acids and derivatives	Beta hydroxy acids and derivatives	C00149	1.3389	0.0384578	1.18243	up	9.07086e+07	8.44607e+07	1.38705e+08	6.89641e+08	3.84973e+08	6.21555e+08	2.72556e+08	1.93757e+08	2.56799e+08	2.34567e+08	5.19843e+07	1.68782e+08	5.75789e+07	5.29203e+07	4.92018e+07	1.07126e+08
L-Arabinitol	C5H12O5	Organic oxygen compounds	Organooxygen compounds	Carbohydrates and carbohydrate conjugates	C00532	-1.26132	0.0388268	1.2251	down	7.52859e+06	2.96211e+06	6.33452e+06	7.28027e+06	317057	284969	9.82033e+06	3.19067e+06	2.5519e+07	1.79826e+07	5.80549e+06	8.25405e+06	9.98304e+06	6.77108e+06	9.65857e+06	6.44278e+06
N-(3-Oxooctanoyl)-DL-homoserine lactone	C12H19NO4	Organic acids and derivatives	Carboxylic acids and derivatives	Amino acids, peptides, and analogues	-	0.706387	0.0388927	1.21327	up	1.09493e+07	2.26121e+07	2.51156e+07	2.15683e+07	1.03818e+07	1.8267e+07	1.18424e+07	2.21718e+07	9.77999e+06	9.2041e+06	5.52476e+06	1.68064e+07	1.67852e+07	1.49739e+07	3.31232e+06	1.11952e+07
Schidigeragenin B	C27H40O4	Lignans, neolignans and related compounds	Lignan glycosides	-	-	1.96224	0.0390141	1.1699	up	2.27445e+06	7.3291e+06	1.87892e+07	5.46397e+06	357205	1.22161e+07	2.94938e+06	6.41631e+06	203802	1.68856e+06	284877	2.27361e+06	1.87167e+06	4.70198e+06	2.74825e+06	546065
Arphamenine B	C16H24N4O4	Organic acids and derivatives	Carboxylic acids and derivatives	Amino acids, peptides, and analogues	-	1.58876	0.0394019	1.36986	up	4.3705e+07	4.26977e+06	1.88311e+07	3.61979e+06	5.92825e+06	1.32538e+07	5.22074e+06	1.04911e+07	3.89202e+06	7.56041e+06	8.4576e+06	431625	2.8023e+06	3.96104e+06	2.52838e+06	5.38081e+06
Phorbazole D	C13H9ClN2O2	Organoheterocyclic compounds	Azoles	Oxazoles	-	-1.12331	0.039423	1.27804	down	6.70372e+06	1.07103e+06	2.74089e+06	4.2696e+06	1.39832e+06	1.00812e+06	649431	1.10606e+06	6.15188e+06	8.68902e+06	5.33121e+06	1.29099e+06	3.97151e+06	1.55987e+06	4.3786e+06	9.90247e+06
Pungenin	C14H18O8	Organic oxygen compounds	Organooxygen compounds	Carbohydrates and carbohydrate conjugates	-	-0.600277	0.0398819	1.29325	down	3.95551e+07	2.54498e+07	1.13959e+07	3.24781e+07	8.4183e+06	1.18845e+07	1.79687e+07	1.82876e+07	2.54361e+07	2.8517e+07	4.58628e+07	3.80706e+07	3.30068e+07	1.80956e+07	3.57298e+07	2.60866e+07
Passiguatemalin	C12H19NO8	Organic oxygen compounds	Organooxygen compounds	Carbohydrates and carbohydrate conjugates	-	1.66671	0.0399456	1.32199	up	238154	1.73949e+07	6.79904e+06	942410	2.32794e+07	9.91185e+06	3.55813e+07	2.07959e+07	837593	226275	478440	3.04574e+07	891315	1.65082e+06	196517	1.46521e+06
(S)-Tetraphyllin A	C12H17NO6	Organic oxygen compounds	Organooxygen compounds	Carbohydrates and carbohydrate conjugates	-	1.10441	0.0400277	1.19868	up	1.23963e+07	6.93041e+06	1.90597e+07	9.23226e+06	5.04465e+07	1.05806e+07	2.24437e+07	8.74326e+06	7.64508e+06	8.85543e+06	5.32498e+06	8.4781e+06	8.85021e+06	5.70442e+06	5.55389e+06	1.46231e+07
Loureirin A	C17H18O4	Phenylpropanoids and polyketides	Linear 1,3-diarylpropanoids	Chalcones and dihydrochalcones	-	-0.858128	0.0400783	1.198	down	2.94851e+07	1.14032e+07	7.14655e+06	1.01452e+07	7.30244e+06	1.6295e+07	1.53676e+07	1.58187e+07	1.00541e+07	3.33094e+07	5.16491e+07	2.9701e+07	1.18652e+07	1.99741e+07	2.09751e+07	2.72399e+07
Metaphit	C18H24N2S	Organic nitrogen compounds	Organonitrogen compounds	Amines	-	-1.22681	0.0404915	1.28295	down	8.80725e+07	2.55091e+07	1.68827e+07	5.02182e+06	1.97259e+07	5.7898e+07	1.42803e+08	2.49238e+07	5.98501e+07	4.06535e+07	5.85303e+07	1.32451e+08	3.31574e+08	6.98294e+07	4.50429e+07	1.53413e+08
Momilactone B	C20H26O4	Organoheterocyclic compounds	Naphthopyrans	-	-	2.43673	0.0405456	1.21525	up	1.29093e+07	1.23829e+08	3.95694e+06	1.3527e+07	1.28191e+06	1.56844e+07	1.75833e+07	1.2796e+07	1.76477e+06	3.07288e+06	7.74699e+06	3.98421e+06	1.12916e+06	1.36158e+07	1.12704e+06	4.78903e+06
Asp-Leu-Leu-Ser	C19H34N4O8	Organic acids and derivatives	Carboxylic acids and derivatives	Amino acids, peptides, and analogues	-	0.740366	0.0407205	1.16942	up	5.86078e+07	6.38036e+07	6.02958e+07	3.32291e+07	8.25033e+07	1.73817e+08	6.68324e+07	8.73773e+07	4.48461e+07	2.76371e+07	8.46042e+07	4.60717e+07	3.19997e+07	3.95923e+07	4.15717e+07	5.86721e+07
Glu-Pro	C10H16N2O5	Organic acids and derivatives	Carboxylic acids and derivatives	Amino acids, peptides, and analogues	-	0.92555	0.0409384	1.22514	up	7.53041e+07	1.99305e+08	1.66588e+08	1.15001e+08	4.74044e+08	1.30539e+08	1.32398e+08	1.05585e+08	7.31323e+07	3.7469e+07	6.9916e+07	1.53354e+08	1.13042e+08	8.18828e+07	7.02128e+07	1.37413e+08
2-n-Propyl-4-oxopentanoic acid	C8H14O3	Organic acids and derivatives	Keto acids and derivatives	Gamma-keto acids and derivatives	C16655	-1.22915	0.0413232	1.16053	down	2.79881e+08	1.14207e+08	7.89511e+07	5.0874e+08	1.96429e+08	6.40982e+07	1.34615e+08	1.44686e+08	4.04205e+08	9.09982e+07	1.32749e+08	3.70543e+08	1.04558e+09	4.23391e+08	5.95607e+08	5.04005e+08
Isobutylparaben	C11H14O3	Benzenoids	Benzene and substituted derivatives	Benzoic acids and derivatives	C20342	0.601844	0.0416032	1.17836	up	3.83743e+07	4.27032e+07	3.90309e+07	3.34264e+07	1.43299e+07	2.12577e+07	3.20961e+07	3.90932e+07	3.79376e+07	1.99741e+07	1.24442e+07	2.08237e+07	3.24481e+07	1.96913e+07	1.45219e+07	1.36814e+07
3-Mercaptohexyl hexanoate	C12H24O2S	Lipids and lipid-like molecules	Fatty Acyls	Fatty acid esters	-	-1.15698	0.0416335	1.23071	down	4.55683e+06	887078	91045.2	4.99042e+06	2.22138e+06	2.63487e+06	1.38376e+06	3.39063e+06	3.77699e+06	2.65279e+06	4.11493e+06	4.95856e+06	7.96854e+06	5.1159e+06	7.14301e+06	9.21519e+06
1-Acetoxy-7-hydroxy-3,7-dimethyl-2E,5E-octadien-4-one	C12H18O4	Lipids and lipid-like molecules	Fatty Acyls	Fatty alcohol esters	-	-0.745045	0.0416817	1.17306	down	1.7128e+08	1.30403e+08	8.06921e+07	2.53787e+08	1.42637e+08	7.18056e+07	1.8752e+08	1.88161e+08	1.54409e+08	1.90015e+08	9.72994e+07	2.79472e+08	3.85283e+08	3.31581e+08	3.36197e+08	2.81032e+08
Ethyl 4-(acetylthio)butyrate	C8H14O3S	Lipids and lipid-like molecules	Fatty Acyls	Fatty acid esters	-	-1.20708	0.0417288	1.18652	down	1.68453e+07	5.31881e+06	6.07594e+06	1.02073e+07	8.34997e+06	1.22499e+07	1.6952e+07	7.78073e+06	2.45383e+07	1.38715e+07	8.18566e+06	5.88345e+06	2.56656e+07	5.34818e+07	2.5089e+07	3.67075e+07
Ambroxide	C16H28O	Organoheterocyclic compounds	Naphthofurans	-	-	1.00374	0.0420991	1.17939	up	1.48137e+09	2.66906e+09	3.19844e+09	1.62686e+09	7.16568e+09	1.74861e+09	2.3088e+09	9.59048e+08	1.70027e+09	7.79862e+08	1.61674e+09	7.4289e+08	1.22555e+09	1.90137e+09	1.18526e+09	1.39965e+09
3,4-Dihydroxymandelaldehyde	C8H8O4	Benzenoids	Benzene and substituted derivatives	Phenylacetaldehydes	C05577	0.769093	0.0428658	1.18694	up	5.99168e+07	7.13703e+07	8.99245e+07	8.21545e+07	6.07859e+07	2.05842e+08	1.80603e+08	1.31354e+08	5.63301e+07	3.18237e+07	3.97908e+07	8.26419e+07	1.0006e+08	6.15367e+07	5.28556e+07	9.24776e+07
Prolyl-Gamma-glutamate	C10H17N3O4	Organic acids and derivatives	Carboxylic acids and derivatives	Amino acids, peptides, and analogues	-	0.711443	0.0429434	1.15261	up	2.96382e+07	2.43162e+07	3.38992e+07	2.93887e+07	8.57907e+07	4.77067e+07	6.60285e+07	3.25186e+07	5.20284e+07	1.74296e+07	2.90813e+07	2.25995e+07	2.17184e+07	2.27095e+07	1.29715e+07	3.47743e+07
N-Alpha-acetyllysine	C8H16N2O3	Organic acids and derivatives	Carboxylic acids and derivatives	Amino acids, peptides, and analogues	C12989	0.591243	0.0431148	1.20569	up	2.01977e+09	4.47256e+09	3.02861e+09	2.89643e+09	2.07045e+09	3.37837e+09	4.02382e+09	4.20853e+09	1.23687e+09	1.72486e+09	1.08953e+09	2.61941e+09	3.50319e+09	3.85879e+09	2.28066e+09	1.01013e+09
5-Hydroxyindole	C8H7NO	Organoheterocyclic compounds	Indoles and derivatives	Hydroxyindoles	-	-0.969244	0.043208	1.24947	down	1.05565e+09	1.03178e+08	1.18136e+08	2.28988e+08	7.57287e+07	5.52003e+08	1.15128e+08	1.61075e+08	6.99837e+08	7.60866e+08	4.76261e+08	1.37234e+08	4.19632e+08	4.45066e+08	1.44387e+09	3.35345e+08
5-AMINOIMIDAZOLE-4-CARBOXAMIDE-1-BETA-RIBOFURANOSYL 5'-MONOPHOSPHATE	C9H15N4O8P	Nucleosides, nucleotides, and analogues	Imidazole ribonucleosides and ribonucleotides	1-ribosyl-imidazolecarboxamides	-	2.0836	0.0432082	1.24691	up	506635	2.47272e+06	8.09476e+06	3.4046e+06	3.14811e+07	1.3478e+07	1.55912e+07	1.21525e+07	3.97134e+06	1.68793e+06	384625	5.74028e+06	3.43745e+06	449921	438320	4.45846e+06
Aikupikanyne E	C22H24O	Lipids and lipid-like molecules	Fatty Acyls	Fatty alcohols	-	-0.839545	0.0432979	1.18043	down	7.62385e+06	6.93797e+06	6.60047e+06	9.79162e+06	7.33168e+06	1.72405e+07	1.74197e+07	7.18975e+06	2.60183e+07	1.07881e+07	3.95437e+07	1.67589e+07	1.34271e+07	1.33138e+07	6.80148e+06	1.675e+07
Asp Asn His	C14H20N6O7	Organic acids and derivatives	Carboxylic acids and derivatives	Amino acids, peptides, and analogues	-	-1.05672	0.0433782	1.27032	down	7.44692e+08	2.21233e+08	1.82348e+08	5.02304e+08	1.30407e+07	3.12836e+08	1.29984e+08	3.59299e+08	5.85293e+08	7.86087e+08	8.47303e+08	4.21136e+08	6.92948e+08	3.40283e+08	9.89956e+08	4.66192e+08
N-formylanthranilic acid	C8H7NO3	Benzenoids	Benzene and substituted derivatives	Benzoic acids and derivatives	C05653	0.921461	0.0434039	1.19071	up	3.23181e+07	1.11852e+08	1.1568e+08	8.90137e+07	2.7618e+07	8.5177e+07	1.12783e+08	1.31981e+08	2.63074e+07	3.55489e+07	1.80666e+07	4.14333e+07	9.65744e+07	7.69672e+07	3.26876e+07	4.53872e+07
4-[(E)-3-hydroxy-8,10-dimethyl-2-(methylamino)dodec-6-enyl]phenol	C21H35NO2	Benzenoids	Benzene and substituted derivatives	Phenethylamines	-	1.74967	0.0434088	1.1518	up	1.39627e+07	525829	1.4667e+07	6.179e+06	2.24894e+07	1.99624e+07	8.71132e+06	2.98025e+06	268983	764422	152338	9.51994e+06	3.31168e+06	1.4971e+06	8.44252e+06	2.65097e+06
gamma-Eudesmol 11-alpha-L-rhamnoside	C21H36O5	Lipids and lipid-like molecules	Prenol lipids	Sesquiterpenoids	-	-0.705835	0.0435121	1.19145	down	1.86444e+07	1.50597e+07	8.05698e+06	1.39849e+07	1.51471e+07	1.41124e+07	1.22093e+07	1.65012e+07	1.85303e+07	2.63357e+07	9.3746e+06	4.19931e+07	1.81637e+07	1.50314e+07	2.65907e+07	2.94612e+07
Asparaginylalanine	C7H13N3O4	Organic acids and derivatives	Carboxylic acids and derivatives	Amino acids, peptides, and analogues	-	0.813663	0.0435367	1.28647	up	1.47428e+07	3.87534e+07	4.58027e+07	3.48061e+07	9.36097e+07	3.41402e+07	5.68095e+07	4.27564e+07	2.6828e+07	1.66821e+07	1.51354e+07	4.71323e+07	2.50631e+07	2.64947e+07	1.33491e+07	3.49404e+07
Stephodeline	C21H27NO5	Alkaloids and derivatives	Morphinans	-	-	3.40729	0.0436713	1.25152	up	3.34066e+06	1.76532e+07	462225	1.15424e+06	51812.8	5.29534e+06	3.90399e+06	1.03635e+07	536130	646107	438898	1.32332e+06	233076	90384.7	244521	467466
Rigidiusculamide A	C13H17NO4	Benzenoids	Phenols	1-hydroxy-2-unsubstituted benzenoids	-	0.983672	0.0439124	1.1655	up	3.96145e+07	3.06171e+07	4.29443e+07	3.40491e+07	1.32954e+08	2.50422e+07	4.20227e+07	1.78902e+07	2.74619e+07	2.69788e+07	2.85317e+07	1.199e+07	1.79151e+07	3.05912e+07	1.09326e+07	3.02438e+07
3-Hydroxyhippuric acid	C9H9NO4	Benzenoids	Benzene and substituted derivatives	Benzoic acids and derivatives	-	-0.991151	0.0439564	1.1992	down	4.52203e+09	1.00096e+09	1.12678e+09	1.39227e+09	1.99447e+08	1.68694e+09	7.22397e+08	9.26483e+08	2.91137e+09	3.52378e+09	1.85165e+09	3.31623e+09	3.32802e+09	9.28083e+08	5.94518e+09	1.20872e+09
PA(12:0(3-OH)/10:0(3-OH))	C25H49O10P	-	-	-	-	0.688837	0.0441277	1.26311	up	735251	7.21464e+06	5.05506e+06	3.35842e+06	3.80886e+06	7.62999e+06	2.27934e+06	6.79037e+06	801687	135455	154797	1.61631e+07	2.7166e+06	1.37659e+06	85663.3	1.43975e+06
Pseudopyronine B	C18H30O3	Organoheterocyclic compounds	Pyrans	Pyranones and derivatives	-	0.897849	0.0441685	1.1645	up	3.3135e+08	2.67836e+08	4.23362e+08	2.84427e+08	1.30583e+08	4.18544e+08	3.26978e+08	8.82935e+08	1.40561e+08	8.16249e+07	7.71073e+07	2.41824e+08	1.86985e+08	6.5474e+08	2.30481e+08	3.21652e+07
11(S)-HEDE	C20H36O3	Lipids and lipid-like molecules	Fatty Acyls	Eicosanoids	-	-0.90743	0.0443697	1.14658	down	2.91708e+07	2.27805e+07	2.53697e+07	5.52551e+07	1.51503e+07	6.52152e+07	4.49768e+07	3.0978e+07	2.42334e+07	1.04218e+08	7.63766e+07	6.25823e+07	2.33472e+07	7.70798e+07	6.96999e+07	1.04346e+08
Heptanoylcarnitine	C14H27NO4	Lipids and lipid-like molecules	Fatty Acyls	Fatty acid esters	-	0.64383	0.0443969	1.1989	up	5.16173e+06	8.21407e+06	6.85237e+06	1.04011e+07	5.62321e+06	7.62453e+06	9.80805e+06	1.00358e+07	1.05625e+07	2.02107e+06	1.76803e+06	1.20639e+07	4.79332e+06	1.8897e+06	2.0719e+06	5.61163e+06
Threonyltyrosine	C13H18N2O5	Organic acids and derivatives	Carboxylic acids and derivatives	Amino acids, peptides, and analogues	-	0.936392	0.0444318	1.30485	up	6.51975e+06	2.36461e+07	3.21653e+07	2.336e+07	5.44261e+07	2.06527e+07	2.87407e+07	1.77478e+07	1.24507e+07	1.13553e+07	6.84621e+06	1.96385e+07	1.6763e+07	1.38564e+07	8.72871e+06	1.86616e+07
Thalidomide	C13H10N2O4	Organoheterocyclic compounds	Isoindoles and derivatives	Isoindolines	C07910	2.01397	0.0445181	1.17626	up	2.45707e+07	4.54204e+07	1.85281e+08	1.05863e+07	1.9731e+07	8.49397e+07	1.72885e+08	1.44857e+08	598369	2.28312e+07	9.49559e+06	2.2979e+07	3.96848e+07	5.25833e+07	2.20408e+07	196149
Loganetin	C11H16O5	Lipids and lipid-like molecules	Prenol lipids	Monoterpenoids	-	-0.773419	0.0446641	1.14313	down	2.97128e+07	2.60845e+07	1.85102e+07	3.93816e+07	1.51435e+07	9.09447e+06	1.67252e+07	2.04478e+07	2.67094e+07	2.91384e+07	1.51104e+07	3.1451e+07	7.39749e+07	4.11911e+07	5.45011e+07	2.72252e+07
D-Glucuronic acid 1-phosphate	C6H11O10P	Organic oxygen compounds	Organooxygen compounds	Carbohydrates and carbohydrate conjugates	C05385	1.71444	0.0448345	1.14905	up	1.12945e+07	4.77992e+07	1.12322e+07	3.7622e+06	3.10362e+06	2.93136e+07	3.7764e+07	7.06258e+06	4.29187e+06	8.24068e+06	1.22268e+07	1.10001e+07	3.17944e+06	3.54795e+06	1.65693e+06	1.97013e+06
9,10-Dihydroxyanthracene	C14H10O2	Benzenoids	Anthracenes	-	C16206	0.769565	0.0449054	1.16354	up	4.27924e+07	1.25625e+08	7.36237e+07	4.19398e+07	3.04528e+07	4.86323e+07	6.29397e+07	5.27873e+07	3.59709e+07	6.43781e+07	2.01413e+07	2.59434e+07	2.5899e+07	3.23235e+07	6.70825e+07	9.11831e+06
Hedyotisol A	C42H50O16	Lignans, neolignans and related compounds	Furanoid lignans	-	-	-1.46042	0.0451679	1.15072	down	1.90419e+07	2.07745e+06	1.24733e+07	3.17786e+06	3.1131e+06	1.44044e+07	3.06975e+06	9.13689e+06	9.94353e+06	2.83815e+07	6.33022e+07	1.68263e+07	2.41095e+06	2.34829e+07	1.42524e+07	2.43857e+07
n6-[2-(4-Aminophenyl)ethyl]adenosine	C18H22N6O4	Nucleosides, nucleotides, and analogues	Purine nucleosides	-	-	-1.30366	0.0455048	1.13922	down	9.73432e+06	1.78446e+06	2.24482e+06	1.6283e+07	4.75295e+06	1.63994e+06	1.82709e+06	1.03924e+07	8.36657e+06	2.91868e+06	3.57159e+06	1.50964e+07	3.20559e+07	1.75768e+07	2.71997e+07	1.33311e+07
alpha-[3-(Nitrosoamino)propyl]-3-pyridinemethanol	C9H13N3O2	Organoheterocyclic compounds	Pyridines and derivatives	-	C19581	-1.26341	0.0456866	1.17296	down	3.71861e+06	3.61979e+06	2.98538e+06	5.14169e+06	151751	4.7288e+06	2.13302e+06	2.46213e+06	7.10078e+06	1.05421e+07	5.83304e+06	4.66478e+06	1.11854e+07	2.49902e+06	1.44434e+07	3.60593e+06
3,8-Dimethoxy-5,7-dihydroxy-3',4'-methylenedioxyflavone	C18H14O8	Phenylpropanoids and polyketides	Flavonoids	O-methylated flavonoids	-	0.876037	0.0457925	1.18092	up	5.85887e+06	4.66404e+06	4.41741e+06	6.13896e+06	1.68694e+06	3.44923e+06	4.80357e+06	5.39386e+06	1.02559e+06	5.16011e+06	245957	4.90112e+06	3.57568e+06	2.61796e+06	903903	1.40967e+06
3-Oxododecanoic acid	C12H22O3	Organic acids and derivatives	Keto acids and derivatives	Medium-chain keto acids and derivatives	C02367	0.760121	0.0459435	1.18848	up	6.83289e+08	2.93876e+09	2.60463e+09	2.12225e+09	1.35779e+09	2.25363e+09	1.75255e+09	2.83241e+09	4.92951e+08	1.77699e+09	6.61699e+08	1.48203e+09	1.72866e+09	1.61667e+09	1.23617e+09	7.73957e+08
Glycylprolylhydroxyproline	C12H19N3O5	Organic acids and derivatives	Carboxylic acids and derivatives	Amino acids, peptides, and analogues	-	0.832447	0.0461029	1.20523	up	1.824e+07	3.93989e+07	2.01732e+07	2.57527e+07	2.91349e+07	3.37836e+07	3.98101e+07	2.8435e+07	4.26396e+07	1.80458e+06	9.8427e+06	9.51991e+06	2.15969e+07	2.28753e+07	2.51662e+06	2.10223e+07
Cernuine	C16H26N2O	Organoheterocyclic compounds	Quinolizidines	-	C09860	1.05809	0.0461956	1.37301	up	2.01611e+07	1.56849e+07	7.6635e+06	8.05961e+06	2.43296e+06	7.89355e+06	4.78936e+06	1.29369e+07	4.78241e+06	6.69911e+06	4.37033e+06	2.04483e+06	2.8778e+06	8.00653e+06	4.50371e+06	4.95512e+06
(E,E,E)-N-(2-Methylproyl)hexadeca-2,6,8-trien-10-ynamide	C20H31NO	Lipids and lipid-like molecules	Fatty Acyls	Fatty amides	-	1.34949	0.0463398	1.13668	up	1.1027e+07	7.42168e+07	1.07752e+07	1.8e+07	8.73648e+07	1.81945e+07	3.87723e+07	1.58302e+07	1.40713e+07	1.38717e+07	1.37984e+07	5.31181e+06	3.5716e+07	3.56424e+06	1.68401e+07	4.4234e+06
BERGAPTEN	C12H8O4	Phenylpropanoids and polyketides	Coumarins and derivatives	Furanocoumarins	C01557	1.28052	0.0464293	1.23974	up	1.2968e+06	9.36371e+06	1.60066e+07	1.35774e+07	1.95415e+07	1.57055e+07	2.20681e+07	1.77042e+07	1.51811e+07	1.67749e+06	2.18132e+06	6.17487e+06	4.29612e+06	1.18764e+07	862363	5.19831e+06
Pteroic acid	C14H12N6O3	Organoheterocyclic compounds	Pteridines and derivatives	Pterins and derivatives	C07582	-1.01569	0.0464907	1.1735	down	2.30355e+07	1.78835e+07	1.37759e+07	1.77745e+07	1.2885e+06	1.78992e+07	1.94848e+07	1.43463e+07	6.76242e+07	2.61816e+07	4.1061e+07	2.38327e+07	1.82772e+07	3.30628e+07	2.00859e+07	2.35949e+07
Antrocinnamomin B	C14H15NO4	Benzenoids	Phenols	1-hydroxy-2-unsubstituted benzenoids	-	0.901064	0.0467044	1.15091	up	2.45662e+07	3.29103e+07	4.00686e+07	3.20529e+07	1.24465e+08	2.53882e+07	3.026e+07	2.49385e+07	2.81865e+07	2.2215e+07	3.33337e+07	9.21837e+06	1.97177e+07	1.75283e+07	1.54117e+07	3.35908e+07
Hexahydro-2',4-dimethylspiro[1,3-dithiolo[4,5-c]furan-2,3'(2'H)-furan]	C10H16O2S2	Organosulfur compounds	Thioacetals	Dithioacetals	-	1.90355	0.0467932	1.13529	up	1.77051e+07	2.3707e+07	4.05361e+07	2.54356e+07	3.03998e+08	1.25905e+07	1.2081e+08	1.9559e+07	4.67924e+06	1.99696e+06	3.11931e+07	2.86261e+06	5.4812e+07	3.45029e+07	6.61466e+06	1.41789e+07
7-Hydroxy-10-deoxyeucommiol	C9H14O5	Lipids and lipid-like molecules	Prenol lipids	Monoterpenoids	-	-0.962598	0.0468715	1.13624	down	3.22117e+08	7.45577e+07	6.6214e+07	4.37689e+08	1.55809e+08	1.25659e+08	1.69284e+08	2.58168e+08	2.14803e+08	1.40919e+08	1.5352e+08	4.32161e+08	6.16065e+08	4.05455e+08	7.01891e+08	4.71801e+08
Panaxadiol	C30H52O3	Lipids and lipid-like molecules	Prenol lipids	Triterpenoids	-	1.39524	0.0469963	1.14093	up	1.72872e+06	8.84629e+06	5.5713e+06	3.76336e+06	2.32048e+07	2.70658e+06	6.64878e+06	2.83393e+06	2.58236e+06	5.79887e+06	4.73792e+06	507148	2.85162e+06	503437	879456	3.16467e+06
N-Acetylalliin	C8H13NO4S	Organic acids and derivatives	Carboxylic acids and derivatives	Amino acids, peptides, and analogues	-	-1.99065	0.0470994	1.13764	down	4.63146e+07	736762	4.57081e+06	197714	883673	3.99404e+06	3.97096e+06	1.8535e+06	857401	5.55149e+07	9.09339e+07	1.13058e+07	4.96561e+06	3.67976e+06	1.9524e+07	6.16908e+07
1,3-Di-o-tolylguanidine	C15H17N3	Benzenoids	Benzene and substituted derivatives	Toluenes	-	0.978066	0.0473079	1.19457	up	5.29453e+08	1.98455e+09	1.23103e+09	7.57727e+08	2.30905e+09	3.19964e+09	1.75676e+09	2.54713e+09	2.68521e+08	1.17878e+09	7.24115e+08	1.00603e+09	7.85812e+08	1.01807e+09	8.85893e+08	1.4001e+09
1-Stearoyl-sn-glycero-3-phosphocholine	C26H54NO7P	Lipids and lipid-like molecules	Glycerophospholipids	Glycerophosphocholines	-	-1.24529	0.0473642	1.20336	down	1.41944e+06	1.79189e+06	1.04061e+06	982882	781463	1.07332e+06	1.72205e+06	1.27019e+06	1.05314e+07	951534	1.88396e+06	2.23806e+06	2.10108e+06	2.48561e+06	2.46637e+06	1.24264e+06
12-Noralliacolide	C14H20O4	Organoheterocyclic compounds	Oxanes	-	-	0.855464	0.0473826	1.21322	up	3.77096e+07	1.04435e+08	1.75912e+07	3.72947e+07	2.79341e+07	2.06778e+07	3.38406e+07	3.66493e+07	2.52248e+07	2.48682e+07	1.76469e+07	2.06171e+07	2.92485e+07	2.04512e+07	2.41502e+07	1.25156e+07
Botcineric acid	C22H38O8	Lipids and lipid-like molecules	Fatty Acyls	Fatty alcohols	-	3.28173	0.0477419	1.14211	up	1.98638e+07	1.30406e+07	1.55465e+07	1.63269e+07	1.08333e+09	6.4147e+07	2.89296e+07	7.3819e+07	2.86164e+06	1.84775e+07	4.05502e+06	4.75792e+07	7.53696e+06	5.68439e+06	7.76034e+06	4.12609e+07
Isolycopsamine	C15H25NO5	Alkaloids and derivatives	-	-	C10336	1.58041	0.0478536	1.14847	up	1.71783e+07	8.05371e+06	3.8017e+07	9.81868e+06	1.45572e+07	2.68546e+07	1.13557e+08	6.62184e+07	2.57316e+07	1.13013e+07	8.35937e+06	5.43149e+06	9.67141e+06	4.97632e+06	1.37486e+07	1.91746e+07
(+)-N-Deoxymilitarinone A	C26H37NO5	Lipids and lipid-like molecules	Prenol lipids	Monoterpenoids	-	0.745937	0.0481289	1.14103	up	9.30565e+06	2.29547e+07	1.05743e+07	7.47779e+06	1.19562e+07	3.04619e+07	1.61109e+07	1.1842e+07	3.78728e+06	1.42374e+07	7.79606e+06	1.11958e+07	1.17422e+07	5.92003e+06	8.87498e+06	8.40742e+06
TRIA-662	C7H8N2O	Organoheterocyclic compounds	Pyridines and derivatives	Pyridinecarboxylic acids and derivatives	-	3.7117	0.0481434	1.25296	up	3.28174e+08	1.60527e+07	5.0256e+07	3.41334e+07	1.54543e+09	7.79734e+07	1.39799e+07	2.19749e+07	1.25717e+07	1.07206e+07	4.14119e+07	9.26759e+06	1.91323e+07	1.0554e+07	7.49567e+06	4.82105e+07
O-palmitoleoylcarnitine	C23H43NO4	Lipids and lipid-like molecules	Fatty Acyls	Fatty acid esters	-	1.46621	0.0483263	1.19323	up	4.8809e+06	4.70343e+07	4.18492e+07	3.44421e+07	2.79212e+07	6.21189e+07	1.80636e+07	1.07656e+08	842215	8.01511e+06	954049	4.64628e+07	2.37072e+07	1.42797e+07	1.40188e+07	1.62126e+07
Ethyl 3-(methylthio)butanoate	C7H14O2S	Lipids and lipid-like molecules	Fatty Acyls	Fatty acid esters	-	1.07279	0.0483558	1.20329	up	3.47448e+07	5.68208e+07	6.694e+07	8.47439e+07	2.81834e+08	6.59153e+07	1.01071e+08	4.29242e+07	3.91393e+07	3.27556e+07	2.85177e+07	5.80044e+07	4.38229e+07	4.74521e+07	4.56056e+07	5.41166e+07
Crocusatin G	C12H20O2	Organic oxygen compounds	Organooxygen compounds	Alcohols and polyols	-	0.90036	0.0485829	1.12961	up	3.39597e+08	7.51369e+08	6.35779e+08	7.77952e+08	3.52751e+08	5.96881e+08	1.66139e+08	9.72088e+08	3.755e+08	9.67916e+07	2.7757e+08	4.15552e+08	7.37439e+08	3.274e+08	1.28522e+08	1.017e+08
Asp-Trp	C15H17N3O5	Organic acids and derivatives	Carboxylic acids and derivatives	Amino acids, peptides, and analogues	-	0.658546	0.0488319	1.14127	up	1.02374e+07	1.70807e+07	2.94657e+07	2.57332e+07	2.85233e+07	1.29961e+07	1.36959e+07	1.82193e+07	3.3821e+07	3.95192e+06	7.17163e+06	9.63091e+06	7.34509e+06	1.54529e+07	7.42779e+06	1.39967e+07
Vinylpyrazine	C6H6N2	Organoheterocyclic compounds	Diazines	Pyrazines	-	-1.49965	0.0491201	1.23324	down	8.57712e+08	3.7539e+07	3.1912e+07	5.87464e+07	8.54438e+07	1.12989e+08	8.48335e+07	4.38241e+07	6.38248e+08	7.48154e+08	1.06785e+09	4.75158e+07	3.72055e+07	2.57063e+08	4.16568e+08	5.00212e+08
Naematolin G	C17H26O6	Lipids and lipid-like molecules	Prenol lipids	Sesquiterpenoids	-	-0.615409	0.0491926	1.14951	down	6.65146e+07	4.20618e+07	2.7725e+07	7.14013e+07	2.1447e+07	2.37415e+07	3.53708e+07	3.82542e+07	7.87081e+07	2.73985e+07	5.98631e+07	5.35575e+07	9.76193e+07	7.07634e+07	6.92883e+07	4.3022e+07
6,10,14-Trimethyl-2-pentadecanone	C18H36O	Lipids and lipid-like molecules	Prenol lipids	Sesquiterpenoids	-	-1.28543	0.0492035	1.21977	down	289476	852214	6.05192e+06	1.55611e+06	878102	4.73933e+06	2.02434e+06	97172.9	6.98701e+06	5.37292e+06	3.64786e+06	1.05392e+06	1.34724e+06	3.86643e+06	4.13967e+06	1.37768e+07
11-Beta-hydroxyandrostenedione	C19H26O3	Lipids and lipid-like molecules	Steroids and steroid derivatives	Androstane steroids	C05284	0.695211	0.0493394	1.18883	up	6.5039e+07	6.53205e+07	7.15443e+07	5.92915e+07	2.21392e+07	5.44153e+07	6.69364e+07	7.21368e+07	8.81099e+06	5.26875e+07	4.18631e+07	2.75668e+07	4.25306e+07	5.16452e+07	4.1864e+07	2.75269e+07
Griseolutein B	C17H16N2O6	Organoheterocyclic compounds	Diazanaphthalenes	Benzodiazines	-	-0.73834	0.049654	1.18551	down	2.51724e+07	2.64467e+06	4.26907e+06	3.95347e+06	6.20533e+06	3.68835e+06	3.899e+06	3.60828e+06	5.31194e+06	1.42537e+07	1.21773e+07	1.07152e+07	1.30504e+07	3.07791e+06	1.4768e+07	1.57981e+07
Hanamyol	C15H26O2	Organoheterocyclic compounds	Oxepanes	-	-	1.39304	0.0497045	1.13277	up	1.32485e+06	1.17371e+07	7.69266e+06	8.82478e+06	1.06726e+06	7.37875e+06	7.20651e+06	8.45801e+06	269319	3.95431e+06	1.05252e+06	5.27362e+06	3.36844e+06	3.77645e+06	1.5795e+06	1.16884e+06
Picein	C14H18O7	Organic oxygen compounds	Organooxygen compounds	Carbohydrates and carbohydrate conjugates	C10720	-0.609717	0.0497969	1.22737	down	1.49316e+07	7.2056e+06	3.0733e+06	9.2701e+06	5.95106e+06	2.91319e+06	3.17288e+06	6.63629e+06	5.0014e+06	1.0844e+07	1.42808e+07	9.79744e+06	1.11873e+07	1.11905e+07	1.2119e+07	6.69047e+06

## Sheet: Table_S4.
Table S4. Classification of differential metabolites
Name	ClassI	ClassII	ClassIII	Pvalue	log2FC
Doqualast	Organoheterocyclic compounds	Pyridopyrimidines	-	4.72228e-07	6.59361
Hexanethioic acid S-propyl ester	Lipids and lipid-like molecules	Fatty Acyls	Fatty acyl thioesters	9.64513e-07	0.844274
Tropate	Organic acids and derivatives	Hydroxy acids and derivatives	Beta hydroxy acids and derivatives	1.11758e-06	-4.4039
cis-1,2-Dihydro-3-ethylcatechol	Organic oxygen compounds	Organooxygen compounds	Alcohols and polyols	2.14437e-06	-3.77804
8-(p-Sulfophenyl)theophylline	Organoheterocyclic compounds	Imidazopyrimidines	Purines and purine derivatives	3.8189e-06	3.41135
3-propylbenzene-1,2-diol	Benzenoids	Benzene and substituted derivatives	Phenylpropanes	6.96635e-06	-3.38074
Orthoform	Benzenoids	Benzene and substituted derivatives	Benzoic acids and derivatives	7.67456e-06	1.17958
3-Aminopropylphosphonic acid	Organic acids and derivatives	Organic phosphonic acids and derivatives	Organic phosphonic acids	1.01152e-05	-3.90093
3-Furanoic acid	Organoheterocyclic compounds	Furans	Furoic acid and derivatives	1.16051e-05	-2.51043
Indole-3-pyruvic acid	Organoheterocyclic compounds	Indoles and derivatives	Indolyl carboxylic acids and derivatives	1.38719e-05	1.22436
Thiomorpholine 3-carboxylate	Organic acids and derivatives	Carboxylic acids and derivatives	Amino acids, peptides, and analogues	1.92625e-05	1.89609
O-PHOSPHO-L-SERINE	Organic acids and derivatives	Carboxylic acids and derivatives	Amino acids, peptides, and analogues	2.09595e-05	2.39098
(3xi,6xi)-Cyclo(alanylvalyl)	Organic acids and derivatives	Carboxylic acids and derivatives	Amino acids, peptides, and analogues	2.19535e-05	-3.36156
glutamide	Organic acids and derivatives	Carboxylic acids and derivatives	Amino acids, peptides, and analogues	2.3706e-05	1.49844
LysoPE(16:1(9Z)/0:0)	Lipids and lipid-like molecules	Glycerophospholipids	Glycerophosphoethanolamines	2.65527e-05	-4.62148
(7S,8S)-DiHODE	Lipids and lipid-like molecules	Fatty Acyls	Lineolic acids and derivatives	2.9585e-05	-1.43949
4-Epiphyllanthine	Organoheterocyclic compounds	Indolizidines	-	2.98758e-05	4.08015
methionine glutamate	Organic acids and derivatives	Carboxylic acids and derivatives	Amino acids, peptides, and analogues	3.01245e-05	4.00881
2,6-Dioxo-1,2,3,6-tetrahydropyrimidine-4-carboxylic acid	Organoheterocyclic compounds	Diazines	Pyrimidines and pyrimidine derivatives	3.13976e-05	2.12083
9,10-EOT	Lipids and lipid-like molecules	Fatty Acyls	Fatty acids and conjugates	3.3709e-05	-1.58444
Hydroxyprolyl-Alanine	Organic acids and derivatives	Carboxylic acids and derivatives	Amino acids, peptides, and analogues	3.5637e-05	1.0282
Sedanolide	Organoheterocyclic compounds	Isobenzofurans	-	4.17802e-05	-1.40972
Nudifloramide	Organoheterocyclic compounds	Pyridines and derivatives	Pyridinecarboxylic acids and derivatives	4.26638e-05	-1.91932
N-acetylleucine	Organic acids and derivatives	Carboxylic acids and derivatives	Amino acids, peptides, and analogues	4.7289e-05	0.78609
L-histidinol-phosphate	Organic acids and derivatives	Organic phosphoric acids and derivatives	Phosphate esters	5.15985e-05	-3.55387
2-Dodecanone	Organic oxygen compounds	Organooxygen compounds	Carbonyl compounds	5.19917e-05	-3.12506
(Ac)2-L-Lys-D-Ala	Organic acids and derivatives	Carboxylic acids and derivatives	Amino acids, peptides, and analogues	5.22368e-05	1.60138
3-sulfanyl-1-pentanol	Lipids and lipid-like molecules	Glycerolipids	Diradylglycerols	5.73598e-05	1.13881
13-Apo-beta-carotenone	Lipids and lipid-like molecules	Prenol lipids	Sesquiterpenoids	5.86922e-05	-1.76237
L-Threonine	Organic acids and derivatives	Carboxylic acids and derivatives	Amino acids, peptides, and analogues	5.89699e-05	1.19516
Dihydrolipoamide	Lipids and lipid-like molecules	Fatty Acyls	Fatty amides	6.13385e-05	1.93105
beta-Carboline-1-propionic acid	Alkaloids and derivatives	Harmala alkaloids	-	6.39394e-05	0.997592
Andrachamine	Organoheterocyclic compounds	Piperidines	-	7.6275e-05	-1.3733
Methyl 2-(1H-indol-3-yl)acetate	Organoheterocyclic compounds	Indoles and derivatives	Indolyl carboxylic acids and derivatives	7.89706e-05	1.12746
19-hydroxy-2,3-dinor-6-oxo-PGF1alpha	Lipids and lipid-like molecules	Fatty Acyls	Eicosanoids	8.26362e-05	-1.06241
(3-Nitroamino)alanine	Organic acids and derivatives	Carboxylic acids and derivatives	Amino acids, peptides, and analogues	8.78376e-05	1.80127
4-(Dimethylamino)butyl carbamimidothioate	Organosulfur compounds	Isothioureas	-	9.24984e-05	2.5545
(-)-Pironetin	Lipids and lipid-like molecules	Fatty Acyls	Fatty alcohols	0.000103205	-1.17602
4-Hydroxybenzyl alcohol	Benzenoids	Benzene and substituted derivatives	Benzyl alcohols	0.000104231	1.40937
9-Oxo-10,12-octadecadienoic acid	Lipids and lipid-like molecules	Fatty Acyls	Lineolic acids and derivatives	0.000124153	-1.63462
9-Oxononanoic acid	Lipids and lipid-like molecules	Fatty Acyls	Fatty acids and conjugates	0.000126102	-1.12883
Securixanthone A	Organoheterocyclic compounds	Benzopyrans	1-benzopyrans	0.000131604	2.93322
N-Acetylserine	Organic acids and derivatives	Carboxylic acids and derivatives	Amino acids, peptides, and analogues	0.000136787	1.58929
Cleroindicin C	Organoheterocyclic compounds	Benzofurans	-	0.000141961	-2.43326
Indole-3-acetaldehyde	Organoheterocyclic compounds	Indoles and derivatives	Indoles	0.000144353	1.21506
His-Pro	Organic acids and derivatives	Carboxylic acids and derivatives	Amino acids, peptides, and analogues	0.000144619	3.55512
(9Z,12Z,15Z)-(7S,8S)-Dihydroxyoctadeca-9,12,15-trienoic acid	Lipids and lipid-like molecules	Fatty Acyls	Lineolic acids and derivatives	0.000148994	-1.30753
2,6-dimethoxybenzoylsalicylhydrazide	Benzenoids	Benzene and substituted derivatives	Benzoic acids and derivatives	0.000154522	1.84325
Acetosyringone	Organic oxygen compounds	Organooxygen compounds	Carbonyl compounds	0.000157663	-1.84643
(+/-)-Ribaline	Organoheterocyclic compounds	Quinolines and derivatives	Dihydrofuranoquinolines	0.000159	2.5611
Chlormidazole	Organoheterocyclic compounds	Benzimidazoles	-	0.000160524	-2.00794
Anisomycin	Benzenoids	Phenol ethers	Anisoles	0.000168363	2.15604
alpha-L-Rhamnose monohydrate	Organic oxygen compounds	Organooxygen compounds	Carbohydrates and carbohydrate conjugates	0.000170457	-3.36564
trans-Resorcylide	Phenylpropanoids and polyketides	Macrolides and analogues	-	0.000170685	2.15661
(3R)-3,20-dihydroxyicosanoic acid	Lipids and lipid-like molecules	Fatty Acyls	Fatty acids and conjugates	0.00017208	-2.33276
N-Eicosapentaenoyl Asparagine	-	-	-	0.00018444	2.17188
4,4-Difluoropregn-5-ene-3,20-dione	Lipids and lipid-like molecules	Steroids and steroid derivatives	Pregnane steroids	0.000187321	-1.54605
2-Iodo-l-phenylalanine	Organic acids and derivatives	Carboxylic acids and derivatives	Amino acids, peptides, and analogues	0.000191194	2.00325
Galactose 1-phosphate	Organic oxygen compounds	Organooxygen compounds	Carbohydrates and carbohydrate conjugates	0.000201232	1.71377
Aspartyl-Glycine	Organic acids and derivatives	Carboxylic acids and derivatives	Amino acids, peptides, and analogues	0.000201236	2.64784
gamma-L-Glutamyl-L-methionine sulfoxide	Organic acids and derivatives	Carboxylic acids and derivatives	Amino acids, peptides, and analogues	0.000204568	4.71902
gamma-Glutamyl-methionine	Organic acids and derivatives	Carboxylic acids and derivatives	Amino acids, peptides, and analogues	0.0002081	2.69015
THTC	Organoheterocyclic compounds	Thiolanes	-	0.000208125	1.25582
Tetraethylene glycol monododecyl ether	Organic oxygen compounds	Organooxygen compounds	Ethers	0.000209621	-1.69335
L-Methionine	Organic acids and derivatives	Carboxylic acids and derivatives	Amino acids, peptides, and analogues	0.000210055	1.18802
5-cis,8-cis-3-hydroxytetradecadienoylcarnitine	Lipids and lipid-like molecules	Fatty Acyls	Fatty acid esters	0.000221041	2.68123
6-Hydroxypseudooxynicotine	Organic oxygen compounds	Organooxygen compounds	Carbonyl compounds	0.000229362	-1.60322
Indole-3-carboxylic acid	Organoheterocyclic compounds	Indoles and derivatives	Indolecarboxylic acids and derivatives	0.000243826	1.60384
5-oxoproline	Organic acids and derivatives	Carboxylic acids and derivatives	Amino acids, peptides, and analogues	0.000250878	0.723959
Sinapic acid 4-O-sulfate	Phenylpropanoids and polyketides	Cinnamic acids and derivatives	Hydroxycinnamic acids and derivatives	0.000258837	-0.909939
Dodecyl glucoside	Lipids and lipid-like molecules	Fatty Acyls	Fatty acyl glycosides	0.000264517	-1.7604
1,1,1,2,2-Pentafluoro-7-phenylheptan-3-one	Benzenoids	Benzene and substituted derivatives	-	0.000273905	2.78847
Fospropofol	Benzenoids	Benzene and substituted derivatives	Cumenes	0.000276786	2.85472
xi-1-(Propylthio)-1-propanethiol	Organic oxygen compounds	Organooxygen compounds	Ethers	0.000281765	1.16488
6-Methyluracil	Organoheterocyclic compounds	Diazines	Pyrimidines and pyrimidine derivatives	0.000282252	1.42147
(S)-cis-Amino-5-chloro-4-pentenoic acid	Organic acids and derivatives	Carboxylic acids and derivatives	Amino acids, peptides, and analogues	0.000284725	-3.23126
9-Octadecene-1,18-diol	Lipids and lipid-like molecules	Fatty Acyls	Fatty alcohols	0.000286402	-2.18735
Methyl haplodesertoate	Lipids and lipid-like molecules	Prenol lipids	Sesquiterpenoids	0.000289069	-1.80003
Cyperusol D	Lipids and lipid-like molecules	Prenol lipids	Sesquiterpenoids	0.000292993	1.70735
(Z)-2-methylureidoacrylate peracid	Organic acids and derivatives	Carboxylic acids and derivatives	Peroxycarboxylic acids and derivatives	0.000303612	2.0064
N-Palmitoyl Threonine	Organic acids and derivatives	Carboxylic acids and derivatives	Amino acids, peptides, and analogues	0.000320529	-1.11122
4,7-dioxooctanoic acid	Organic acids and derivatives	Keto acids and derivatives	Medium-chain keto acids and derivatives	0.000328769	-1.10212
Valylhistidine	Organic acids and derivatives	Carboxylic acids and derivatives	Amino acids, peptides, and analogues	0.000334042	2.61136
Erythramide	Alkaloids and derivatives	Erythrina alkaloids	Erythrinanes	0.000334668	2.21476
Prochloraz BTS40348	Benzenoids	Phenol ethers	-	0.000338055	1.96829
(10E,15Z)-9,12,13-Trihydroxyoctadeca-10,15-dienoylcarnitine	Lipids and lipid-like molecules	Fatty Acyls	Fatty acid esters	0.000341999	2.55288
2-palmitoleoyl-glycerol	Lipids and lipid-like molecules	Glycerolipids	Monoradylglycerols	0.000349325	-1.08552
Glabrescione A	Phenylpropanoids and polyketides	Isoflavonoids	Isoflavans	0.000351428	2.96569
9,10-Epoxy-13-hydroxy-11-octadecenoate	Organic acids and derivatives	Hydroxy acids and derivatives	Medium-chain hydroxy acids and derivatives	0.000353071	-0.837165
Loline	Alkaloids and derivatives	Loline alkaloids and derivatives	-	0.0003546	-1.7321
Nicotianamine	Organic acids and derivatives	Carboxylic acids and derivatives	Amino acids, peptides, and analogues	0.000357486	1.07729
Alanylhydroxyproline	Organic acids and derivatives	Carboxylic acids and derivatives	Amino acids, peptides, and analogues	0.000362744	2.14347
Kadlongilactone B	Organoheterocyclic compounds	Naphthopyrans	Naphthopyranones	0.000390729	2.88186
Indole-3-propionic acid	Organoheterocyclic compounds	Indoles and derivatives	Indolyl carboxylic acids and derivatives	0.000406668	1.54501
Sorbitan laurate	Lipids and lipid-like molecules	Fatty Acyls	Fatty acid esters	0.000407405	-1.58941
1-(R)-Phenylethyl beta-D-glucopyranoside	Organic oxygen compounds	Organooxygen compounds	Carbohydrates and carbohydrate conjugates	0.000408231	3.04538
Alpha-N-Phenylacetyl-L-glutamine	Organic acids and derivatives	Carboxylic acids and derivatives	Amino acids, peptides, and analogues	0.000417923	0.719935
Norecasantalol	Lipids and lipid-like molecules	Prenol lipids	Monoterpenoids	0.000418425	-0.8748
Convolidine	Benzenoids	Benzene and substituted derivatives	Benzoic acids and derivatives	0.000420195	2.98451
N2,N6-Diacetyllysine	Organic acids and derivatives	Carboxylic acids and derivatives	Amino acids, peptides, and analogues	0.000421759	1.1077
Acetophenone, 4'-hydroxy-3'-methoxy-2-(2-piperidyl)-	Organic oxygen compounds	Organooxygen compounds	Carbonyl compounds	0.000427879	1.16703
Betaenone F	Organic oxygen compounds	Organooxygen compounds	Carbonyl compounds	0.000429863	2.71365
Gallicynoic acid F	Lipids and lipid-like molecules	Fatty Acyls	Fatty acids and conjugates	0.000438303	-1.07642
Cysteinyl-Leucine	Organic acids and derivatives	Carboxylic acids and derivatives	Amino acids, peptides, and analogues	0.000446053	3.15525
N-Carbamoyl-DL-aspartic acid	Organic acids and derivatives	Carboxylic acids and derivatives	Amino acids, peptides, and analogues	0.000449251	2.16528
5-Methyl-7-methoxyisoflavone	Phenylpropanoids and polyketides	Isoflavonoids	O-methylated isoflavonoids	0.000450735	2.70195
3-Methyloxindole	Organoheterocyclic compounds	Indoles and derivatives	Indolines	0.000451367	-1.81627
Pyrenocine E	Organic oxygen compounds	Organooxygen compounds	Carbonyl compounds	0.000469841	3.02269
1-(4-O-beta-D-glucopyranosyl-3-methoxyphenyl)-3,5-dihydroxydecane	Organic oxygen compounds	Organooxygen compounds	Carbohydrates and carbohydrate conjugates	0.000480008	2.69845
Broussonetine F	Organoheterocyclic compounds	Pyrrolidines	-	0.000481641	-1.26745
Hydroxyprolyl-Arginine	Organic acids and derivatives	Carboxylic acids and derivatives	Amino acids, peptides, and analogues	0.000488184	2.02634
(R)-N-formyl-beta-hydroxy-L-kynurenine	Organic oxygen compounds	Organooxygen compounds	Carbonyl compounds	0.000490447	1.8243
Evodiamine	Organoheterocyclic compounds	Indoles and derivatives	Pyridoindoles	0.000491925	3.52965
Fenoksan	Phenylpropanoids and polyketides	Phenylpropanoic acids	-	0.000492676	2.83686
2alpha,3alpha-(Difluoromethylene)-5alpha-androstan-17beta-ol acetate	Lipids and lipid-like molecules	Steroids and steroid derivatives	Steroid esters	0.00050495	-1.10293
3,4-Bis(trifluoromethyl)-1H-pyrazole	Organoheterocyclic compounds	Azoles	Pyrazoles	0.000508295	0.744556
surugapyrrole B	Organic acids and derivatives	Carboxylic acids and derivatives	Amino acids, peptides, and analogues	0.000512613	-2.20157
INDOLE-2-CARBOXYLIC ACID	Organoheterocyclic compounds	Indoles and derivatives	Indolecarboxylic acids and derivatives	0.000513223	1.52869
Adipamide	Lipids and lipid-like molecules	Fatty Acyls	Fatty amides	0.000514067	1.90266
[1-(3,5-dihydroxyphenyl)-12-hydroxytridecan-2-yl] acetate	Lipids and lipid-like molecules	Fatty Acyls	Fatty alcohols	0.000521822	2.70603
Leu-Asp-Gly	Organic acids and derivatives	Carboxylic acids and derivatives	Amino acids, peptides, and analogues	0.000523759	1.71605
Norvaline	Organic acids and derivatives	Carboxylic acids and derivatives	Amino acids, peptides, and analogues	0.000526947	1.46515
3-Vinyl-4H-1,2-dithiin	Organosulfur compounds	Organic disulfides	-	0.000530299	-4.42233
N(6)-(Octanoyl)lysine	Organic acids and derivatives	Carboxylic acids and derivatives	Amino acids, peptides, and analogues	0.00057607	2.05968
Linderalactone	Organoheterocyclic compounds	Dihydrofurans	Furanones	0.00057867	2.12194
Hydroxyprolylhydroxyproline	Organic acids and derivatives	Carboxylic acids and derivatives	Amino acids, peptides, and analogues	0.00058395	1.31312
ETHANOLAMINE PHOSPHATE	Organic acids and derivatives	Organic phosphoric acids and derivatives	Phosphate esters	0.000587467	1.72375
8-Gingerol	Benzenoids	Phenols	Methoxyphenols	0.000610436	3.34018
L-Arginine	Organic acids and derivatives	Carboxylic acids and derivatives	Amino acids, peptides, and analogues	0.000620495	1.69066
1-(1-Pyrrolidinyl)-2-butanone	Organoheterocyclic compounds	Pyrrolidines	N-alkylpyrrolidines	0.000633577	-1.88246
Hormodirene	Hydrocarbons	Unsaturated hydrocarbons	Olefins	0.000639105	-1.61217
N-Acetylglutamine	Organic acids and derivatives	Carboxylic acids and derivatives	Amino acids, peptides, and analogues	0.000641181	1.64669
Panthenol	Lipids and lipid-like molecules	Fatty Acyls	Fatty amides	0.000642801	-0.870332
Vitamin B5	Organic oxygen compounds	Organooxygen compounds	Alcohols and polyols	0.000643848	0.720134
3-(2-Hydroxyphenyl)propanoic acid	Phenylpropanoids and polyketides	Phenylpropanoic acids	-	0.00064874	0.887734
11-Copaen-4-ol	Lipids and lipid-like molecules	Prenol lipids	Sesquiterpenoids	0.000652695	3.13361
1-Pyrrolidineethanol	Organoheterocyclic compounds	Pyrrolidines	N-alkylpyrrolidines	0.000658031	-1.90396
alpha-(4-hydroxyphenyl)-N-tert-butylnitrone	Organic oxygen compounds	Organooxygen compounds	Carbonyl compounds	0.00066297	1.29664
Riboflavin monophosphate	Nucleosides, nucleotides, and analogues	Flavin nucleotides	-	0.00068155	1.02422
4-guanidinobutanoate	Organic acids and derivatives	Carboxylic acids and derivatives	Amino acids, peptides, and analogues	0.000688266	1.59642
2-Pyrroloylglycine	Organic acids and derivatives	Carboxylic acids and derivatives	Amino acids, peptides, and analogues	0.000694324	-2.01265
9-methanesulfinylnonanoic acid	Lipids and lipid-like molecules	Fatty Acyls	Fatty acids and conjugates	0.000700976	0.731365
Heptaethylene glycol monododecyl ether	Organic oxygen compounds	Organooxygen compounds	Ethers	0.000706085	-2.05861
Chlorothalonil-4-hydroxy	Benzenoids	Benzene and substituted derivatives	Benzonitriles	0.000716061	1.94079
(-)-Indolactam-V	Organic acids and derivatives	Carboxylic acids and derivatives	Amino acids, peptides, and analogues	0.000718348	2.44659
4-Methyl-3-oxoadipate	Organic acids and derivatives	Keto acids and derivatives	Medium-chain keto acids and derivatives	0.000720291	-1.18985
5'-Methylthioadenosine	Nucleosides, nucleotides, and analogues	5'-deoxyribonucleosides	5'-deoxy-5'-thionucleosides	0.000724988	1.45897
Diphenyl sulfide	Organosulfur compounds	Thioethers	Aryl thioethers	0.000725384	1.93668
Tranylcypromine	Organic nitrogen compounds	Organonitrogen compounds	Amines	0.000729854	0.641613
3-(4-Methyl-3-pentenyl)thiophene	Organoheterocyclic compounds	Heteroaromatic compounds	-	0.000739529	0.655754
Ala-Hyp-Gly	Organic acids and derivatives	Carboxylic acids and derivatives	Amino acids, peptides, and analogues	0.000746423	1.74947
Dictamnoside N	Organic oxygen compounds	Organooxygen compounds	Carbohydrates and carbohydrate conjugates	0.000746699	-0.92273
Hydroxyprolyl-Valine	Organic acids and derivatives	Carboxylic acids and derivatives	Amino acids, peptides, and analogues	0.000754753	1.20905
1,2-Anthraquinone	Benzenoids	Anthracenes	Anthraquinones	0.000763742	1.92326
Sulfo jasmonate	Lipids and lipid-like molecules	Fatty Acyls	Lineolic acids and derivatives	0.000765095	-2.16707
L-Phenylalanine	Organic acids and derivatives	Carboxylic acids and derivatives	Amino acids, peptides, and analogues	0.000767029	0.648404
cephalosporanic acid	-	-	-	0.000775905	2.22593
Benzarone	Organic oxygen compounds	Organooxygen compounds	Carbonyl compounds	0.000776939	3.19578
Indole-3-acetylglycine	Organic acids and derivatives	Carboxylic acids and derivatives	Amino acids, peptides, and analogues	0.000779273	1.537
4-(4-Aminophenyl)-2,2,6,6-tetramethylcyclohex-3-en-1-amine	Benzenoids	Benzene and substituted derivatives	Aniline and substituted anilines	0.000796071	1.89841
Dinor-PGF2alpha	Lipids and lipid-like molecules	Fatty Acyls	Eicosanoids	0.000811268	-1.1267
5-Methyl-3-furanthiol	Organoheterocyclic compounds	Heteroaromatic compounds	-	0.000816664	1.89617
N-(3-(S)-Hydroxybutyryl)homoserine lactone	Organic acids and derivatives	Carboxylic acids and derivatives	Amino acids, peptides, and analogues	0.000830155	0.879405
Vaccaxanthone	Organoheterocyclic compounds	Benzopyrans	1-benzopyrans	0.000834867	2.94987
Terezine A	Organoheterocyclic compounds	Diazines	Pyrazines	0.000842406	1.88819
1-(2-Pyridylazo)-2-naphthol	Benzenoids	Naphthalenes	Naphthols and derivatives	0.000843119	1.47374
6-HYDROXYANGOLENSIC ACID METHYL ESTER	Lipids and lipid-like molecules	Prenol lipids	Triterpenoids	0.000851021	0.77955
Nonoxynol-9	Organic oxygen compounds	Organooxygen compounds	Ethers	0.000864905	2.05762
Dimethylsphingosine	Organic oxygen compounds	Organooxygen compounds	Alcohols and polyols	0.000876591	-0.991831
Rapanone	Organic oxygen compounds	Organooxygen compounds	Carbonyl compounds	0.000879079	3.11051
Methyl dihydrojasmonate	Lipids and lipid-like molecules	Fatty Acyls	Lineolic acids and derivatives	0.000889435	-1.84607
N-Acetyl-L-carnosine	Organic acids and derivatives	Peptidomimetics	Hybrid peptides	0.000891552	1.68799
(1S,3R,4S)-3,4-Dihydroxycyclohexane-1-carboxylate	Organic oxygen compounds	Organooxygen compounds	Alcohols and polyols	0.000902271	-1.92365
Altenuisol	Phenylpropanoids and polyketides	Coumarins and derivatives	-	0.00091083	1.90482
1-Nitrosonaphthalene	Benzenoids	Naphthalenes	-	0.000919222	1.74667
Calycanthine	Organoheterocyclic compounds	Quinolines and derivatives	Aminoquinolines and derivatives	0.000919519	-1.54324
Iminoerythrose 4-phosphate	Organic acids and derivatives	Organic phosphoric acids and derivatives	Phosphate esters	0.000921482	0.857643
Aspartyl-Asparagine	Organic acids and derivatives	Carboxylic acids and derivatives	Amino acids, peptides, and analogues	0.000930894	2.8556
n-Phenylformamide	Benzenoids	Benzene and substituted derivatives	Anilides	0.00100889	-1.1474
PA(2:0/20:5(5Z,8Z,11Z,14Z,16E)-OH(18))	-	-	-	0.00102749	1.73828
Indole-3-carboxaldehyde	Organoheterocyclic compounds	Indoles and derivatives	Indoles	0.00103071	1.58758
Lumazine	Organoheterocyclic compounds	Pteridines and derivatives	-	0.00103204	-2.2219
Litsenolide C1	Organoheterocyclic compounds	Lactones	Gamma butyrolactones	0.00104479	-1.04518
12-O-D-Glucuronoside-13-hydroxyoctadec-9Z-enoate	Lipids and lipid-like molecules	Saccharolipids	-	0.00105957	-2.63042
Elesclomol	Benzenoids	Benzene and substituted derivatives	-	0.00107568	2.23097
1,4-Bis(2-ethylhexyl) sulfosuccinate	Lipids and lipid-like molecules	Fatty Acyls	Fatty acid esters	0.00108135	-2.0778
1,5-Naphthalenediamine	Benzenoids	Naphthalenes	-	0.00108521	-2.70119
Suspensoside B	Lipids and lipid-like molecules	Fatty Acyls	Fatty acyl glycosides	0.00108535	-0.772566
2-Amino-3-phosphonopropionic acid	Organic acids and derivatives	Carboxylic acids and derivatives	Amino acids, peptides, and analogues	0.00109152	0.885763
Heptadecatrienoic acid	Lipids and lipid-like molecules	Fatty Acyls	Fatty acids and conjugates	0.00111082	-1.49438
Asparaginylhydroxyproline	Organic acids and derivatives	Carboxylic acids and derivatives	Amino acids, peptides, and analogues	0.00111221	1.80582
N,N-Dihydroxy-L-tryptophan	Organoheterocyclic compounds	Indoles and derivatives	Indolyl carboxylic acids and derivatives	0.00112209	2.03824
4-Hydroxycyclohexanecarboxylic acid	Organic oxygen compounds	Organooxygen compounds	Alcohols and polyols	0.00112253	-1.40866
2-n-Propylthiazolidine-4-carboxylic acid	Organic acids and derivatives	Carboxylic acids and derivatives	Amino acids, peptides, and analogues	0.00112305	-1.57364
His Ile	Organic acids and derivatives	Carboxylic acids and derivatives	Amino acids, peptides, and analogues	0.0011405	1.49137
Naproxen	Benzenoids	Naphthalenes	-	0.00114118	2.11083
Ala-Ala	Organic acids and derivatives	Carboxylic acids and derivatives	Amino acids, peptides, and analogues	0.00114976	1.38639
Biotin	Organoheterocyclic compounds	Biotin and derivatives	-	0.00117157	0.605986
2-Hydroxy-3-phenylpropenoate	Benzenoids	Benzene and substituted derivatives	Phenylpyruvic acid derivatives	0.00117251	1.13361
Tyrphostin B42	Phenylpropanoids and polyketides	Cinnamic acids and derivatives	Hydroxycinnamic acids and derivatives	0.00117962	1.87146
1-Palmitoyl-sn-glycero-3-phosphocholine	Lipids and lipid-like molecules	Glycerophospholipids	Glycerophosphocholines	0.00118706	-3.12116
3,4-Dihydroxy-2-hydroxymethyl-1-pyrrolidinepropanamide	Organoheterocyclic compounds	Pyrrolidines	N-alkylpyrrolidines	0.00119076	0.882887
Glutamyl-Gamma-glutamate	Organic acids and derivatives	Carboxylic acids and derivatives	Amino acids, peptides, and analogues	0.00121223	2.311
4-Hydroxycinnamic acid	Phenylpropanoids and polyketides	Cinnamic acids and derivatives	Hydroxycinnamic acids and derivatives	0.00122248	1.11336
Octaethyleneglycol monododecyl ether	Organic oxygen compounds	Organooxygen compounds	Ethers	0.00122373	-2.14384
Glycylglycine	Organic acids and derivatives	Carboxylic acids and derivatives	Amino acids, peptides, and analogues	0.00124957	1.43948
3,3-Difluoro-5alpha-androstan-17beta-yl acetate	Lipids and lipid-like molecules	Steroids and steroid derivatives	Steroid esters	0.00125187	-2.88217
Liarin	Lipids and lipid-like molecules	Fatty Acyls	Fatty acyl glycosides	0.00126711	0.821724
Glutarylglycine	Organic acids and derivatives	Carboxylic acids and derivatives	Amino acids, peptides, and analogues	0.00127356	1.22486
(S)-Panaxjapyne A	Lipids and lipid-like molecules	Fatty Acyls	Fatty alcohols	0.00127398	-2.22611
Histidylleucine	Organic acids and derivatives	Carboxylic acids and derivatives	Amino acids, peptides, and analogues	0.00131268	2.0719
Formylkynurenine	Organic oxygen compounds	Organooxygen compounds	Carbonyl compounds	0.00131476	1.74219
4-Hydroxybenzaldehyde	Organic oxygen compounds	Organooxygen compounds	Carbonyl compounds	0.00133052	1.06132
Antirrhide	Organic oxygen compounds	Organooxygen compounds	Carbohydrates and carbohydrate conjugates	0.00136198	3.35051
Norruspoline	Benzenoids	Phenols	Methoxyphenols	0.0013888	1.90207
(2R)-2-Amino-3-methyl-3-(2-nitrosoacetyl)sulfanylbutanoic acid	Organic acids and derivatives	Carboxylic acids and derivatives	Amino acids, peptides, and analogues	0.00142094	2.10391
Oleoyl sarcosine	Organic acids and derivatives	Carboxylic acids and derivatives	Amino acids, peptides, and analogues	0.00144463	2.15967
Coumanolignan	Phenylpropanoids and polyketides	Coumarins and derivatives	-	0.00144967	2.74993
p-Octopamine	Benzenoids	Phenols	1-hydroxy-2-unsubstituted benzenoids	0.00145391	1.0868
Ieodomycin A	Lipids and lipid-like molecules	Fatty Acyls	Fatty alcohols	0.00148874	-0.903181
5-METHYLCYTOSINE HYDROCLORIDE	Organoheterocyclic compounds	Diazines	Pyrimidines and pyrimidine derivatives	0.00151329	1.12107
1-Cyclohexyl-N-{[1-(4-Methylphenyl)-1h-Indol-3-Yl]methyl}methanamine	Organoheterocyclic compounds	Pyrroles	Substituted pyrroles	0.0015203	-2.96101
Drupanin	Phenylpropanoids and polyketides	Cinnamic acids and derivatives	Hydroxycinnamic acids and derivatives	0.00152267	2.60774
Perillyl alcohol	Lipids and lipid-like molecules	Prenol lipids	Monoterpenoids	0.00154461	-0.912295
7-Ethoxy-4-methylcoumarin	Phenylpropanoids and polyketides	Coumarins and derivatives	-	0.00155819	-1.12261
(6Z,9Z)-Hexadecadienoylcarnitine	Lipids and lipid-like molecules	Fatty Acyls	Fatty acid esters	0.00156072	-1.16539
N-Acetylserotonin	Organoheterocyclic compounds	Indoles and derivatives	Hydroxyindoles	0.00157673	1.37819
Hydantoin-5-propionic acid	Organoheterocyclic compounds	Azolidines	Imidazolidines	0.00159309	1.83729
Indolepropionamide	Organoheterocyclic compounds	Indoles and derivatives	Tryptamines and derivatives	0.00159969	-1.11935
N-Acetylornithine	Organic acids and derivatives	Carboxylic acids and derivatives	Amino acids, peptides, and analogues	0.00160094	0.603816
3-Chloro-L-tyrosine	Organic acids and derivatives	Carboxylic acids and derivatives	Amino acids, peptides, and analogues	0.00163313	-2.08271
5-Methylthio-D-ribose	Organic oxygen compounds	Organooxygen compounds	Carbohydrates and carbohydrate conjugates	0.00164961	2.11788
Citramide	Lipids and lipid-like molecules	Fatty Acyls	Fatty amides	0.00166565	1.80129
N-(5-Amino-2-hydroxybenzoyl)glycine	Benzenoids	Benzene and substituted derivatives	Benzoic acids and derivatives	0.00167489	1.85294
Xanthopterin	Organoheterocyclic compounds	Pteridines and derivatives	Pterins and derivatives	0.00170701	1.5426
3-hydroxylaurate	Organic acids and derivatives	Hydroxy acids and derivatives	Medium-chain hydroxy acids and derivatives	0.00173916	0.80833
Ethyl 3-(methylthio)propionate	Organic acids and derivatives	Carboxylic acids and derivatives	Carboxylic acid derivatives	0.00173922	1.28721
4-Hexenoylcarnitine	Lipids and lipid-like molecules	Fatty Acyls	Fatty acid esters	0.00174219	-1.16667
N6-Acetyllysine	Organic acids and derivatives	Carboxylic acids and derivatives	Amino acids, peptides, and analogues	0.00178271	1.13114
(Z)-myristoleoylcarnitine	Lipids and lipid-like molecules	Fatty Acyls	Fatty acid esters	0.00178528	2.19709
Glycyl-L-tyrosine	Organic acids and derivatives	Carboxylic acids and derivatives	Amino acids, peptides, and analogues	0.0017998	0.937268
8-Ethoxysachaconitine	Lipids and lipid-like molecules	Prenol lipids	Diterpenoids	0.0018035	3.705
H-Pro-Trp-OH	Organic acids and derivatives	Carboxylic acids and derivatives	Amino acids, peptides, and analogues	0.00182078	0.93275
3-indolylglyoxal	Organoheterocyclic compounds	Indoles and derivatives	Indoles	0.00184382	2.49351
3- Allylphenol sulfate	Organic acids and derivatives	Organic sulfuric acids and derivatives	Arylsulfates	0.00184641	-1.58592
7a-Epialexaflorine	Organic acids and derivatives	Carboxylic acids and derivatives	Amino acids, peptides, and analogues	0.00185133	1.20539
Penciclovir	Organoheterocyclic compounds	Imidazopyrimidines	Purines and purine derivatives	0.001873	1.66218
Putative (3-hydroxyheptadecanoyl)glycine	Organic acids and derivatives	Carboxylic acids and derivatives	Amino acids, peptides, and analogues	0.00189893	0.856747
Anhydrofulvic acid	Organoheterocyclic compounds	Benzopyrans	1-benzopyrans	0.00192771	2.89717
dIMP	Nucleosides, nucleotides, and analogues	Purine nucleotides	Purine deoxyribonucleotides	0.00193125	1.79152
SM(d16:1/20:5(5Z,8Z,11Z,14Z,16E)-OH(18))	-	-	-	0.00194295	3.15682
(Z)-5,8,11-trihydroxyoctadec-9-enoic acid	Lipids and lipid-like molecules	Fatty Acyls	Fatty acids and conjugates	0.00195422	-1.56697
trans-2-Octenal	Organic oxygen compounds	Organooxygen compounds	Carbonyl compounds	0.00198463	-0.759866
5-Methoxytryptophol	Organoheterocyclic compounds	Indoles and derivatives	Indoles	0.00198757	2.2908
Glyceryl linolenate	Lipids and lipid-like molecules	Fatty Acyls	Lineolic acids and derivatives	0.00202078	1.98142
Aminoethanol phosphate	Organic acids and derivatives	Organic phosphoric acids and derivatives	Phosphate esters	0.0020384	1.3786
L-Ornithine	Organic acids and derivatives	Carboxylic acids and derivatives	Amino acids, peptides, and analogues	0.00205668	1.58663
desmethylenylnocardamine	Phenylpropanoids and polyketides	Macrolactams	-	0.00206456	1.37501
Tumonoic acid D	Organic acids and derivatives	Carboxylic acids and derivatives	Amino acids, peptides, and analogues	0.00207528	0.848635
Isopyridoxal	Organoheterocyclic compounds	Pyridines and derivatives	Pyridine carboxaldehydes	0.00207557	0.741108
Calenduloside E	Lipids and lipid-like molecules	Prenol lipids	Terpene glycosides	0.0021145	3.38915
H-gamma-Glu-Gln-OH	Organic acids and derivatives	Carboxylic acids and derivatives	Amino acids, peptides, and analogues	0.00216229	1.20344
Hyperolactone B	Organoheterocyclic compounds	Lactones	Gamma butyrolactones	0.00216492	1.59016
Tumonoic acid A	Organic acids and derivatives	Carboxylic acids and derivatives	Amino acids, peptides, and analogues	0.00217611	2.72268
Lysyl-aspartyl-glutamyl-leucine	Organic acids and derivatives	Carboxylic acids and derivatives	Amino acids, peptides, and analogues	0.00217642	1.31742
beta-Glycerophosphate	Lipids and lipid-like molecules	Glycerophospholipids	Glycerophosphates	0.00220293	0.866233
Broussonetine S	Organoheterocyclic compounds	Pyrrolidines	-	0.0022272	-0.99939
L-Glutamic acid	Organic acids and derivatives	Carboxylic acids and derivatives	Amino acids, peptides, and analogues	0.00225708	1.16486
Glycerol glutamate	Organic acids and derivatives	Carboxylic acids and derivatives	Amino acids, peptides, and analogues	0.00231345	1.01513
Cannabisin E	Lignans, neolignans and related compounds	-	-	0.00235918	1.39557
Ophthalmic acid	Organic acids and derivatives	Carboxylic acids and derivatives	Amino acids, peptides, and analogues	0.00240333	1.5434
Furazabol	Lipids and lipid-like molecules	Steroids and steroid derivatives	Estrane steroids	0.00248264	-1.74922
1,2-Dihydronaphthalene	Benzenoids	Naphthalenes	-	0.00248978	1.20126
(-)-N-(2-Oxopyrrolidinomethyl)cytisine	Alkaloids and derivatives	Lupin alkaloids	Cytisine and derivatives	0.00258046	1.41912
1-indanol	Benzenoids	Indanes	-	0.00258871	2.74319
4-Cyanoindole	Organoheterocyclic compounds	Indoles and derivatives	Indoles	0.00263425	1.49252
Oleandolide	Phenylpropanoids and polyketides	Macrolides and analogues	-	0.00264693	-0.882587
LysoPC(10:0/0:0)	Lipids and lipid-like molecules	Glycerophospholipids	Glycerophosphocholines	0.0026992	-2.41592
2-Acetyl pyrrole	Organic oxygen compounds	Organooxygen compounds	Carbonyl compounds	0.00270594	-0.686049
Neocuproine	Organoheterocyclic compounds	Phenanthrolines	-	0.00273321	2.2784
9-Aminononanoic acid	Lipids and lipid-like molecules	Fatty Acyls	Fatty acids and conjugates	0.00275874	-0.59759
14-Acetylperegrine	Lipids and lipid-like molecules	Prenol lipids	Diterpenoids	0.00278865	1.01991
4-O-Dimethylallyl-L-tyrosine	Organic acids and derivatives	Carboxylic acids and derivatives	Amino acids, peptides, and analogues	0.00281515	0.778227
Itoside M	Organic oxygen compounds	Organooxygen compounds	Carbohydrates and carbohydrate conjugates	0.00285873	-1.41848
Batatasin I	Benzenoids	Phenanthrenes and derivatives	Phenanthrols	0.00287323	-0.956035
Vernolic acid	Lipids and lipid-like molecules	Fatty Acyls	Fatty acids and conjugates	0.00293225	-2.14882
(9Z,12Z)-3-hydroxyhexadecadienoylcarnitine	Lipids and lipid-like molecules	Fatty Acyls	Fatty acid esters	0.00298132	2.12873
Xanthine	Organoheterocyclic compounds	Imidazopyrimidines	Purines and purine derivatives	0.0030199	1.03485
11,12,13-Trinor-6,9-eremophiladien-8-one	Organic oxygen compounds	Organooxygen compounds	Carbonyl compounds	0.00312571	-1.13946
Glutamyl-glutamic acid	Organic acids and derivatives	Carboxylic acids and derivatives	Amino acids, peptides, and analogues	0.00316926	1.5135
2,3-Dinor-TXB1	Lipids and lipid-like molecules	Fatty Acyls	Fatty acids and conjugates	0.00322773	-0.730454
13-O-Acetyl-9-deoxyglanduline	Lipids and lipid-like molecules	Prenol lipids	Diterpenoids	0.00325744	1.3325
Agavoside A	Lipids and lipid-like molecules	Steroids and steroid derivatives	Steroidal glycosides	0.00326889	-2.487
Terretrione B	Organic acids and derivatives	Carboxylic acids and derivatives	Amino acids, peptides, and analogues	0.00327094	0.827359
Metanephrine sulfate	Organic acids and derivatives	Organic sulfuric acids and derivatives	Arylsulfates	0.00330216	1.77265
3-Methyladipic acid	Lipids and lipid-like molecules	Fatty Acyls	Fatty acids and conjugates	0.00332286	-1.65281
12S-HETrE	Lipids and lipid-like molecules	Fatty Acyls	Eicosanoids	0.00332906	-0.882595
(+/-)-Abscisic acid	Lipids and lipid-like molecules	Prenol lipids	Sesquiterpenoids	0.00333347	1.18562
4-Nitrophenol	Benzenoids	Phenols	Nitrophenols	0.00340194	0.840372
beta-Cyclodextrin	Organic oxygen compounds	Organooxygen compounds	Carbohydrates and carbohydrate conjugates	0.00342927	-2.51348
N-Despyridinyl rosiglitazone	Benzenoids	Phenol ethers	-	0.00354505	2.25849
OPC-4:0	Organic oxygen compounds	Organooxygen compounds	Carbonyl compounds	0.00356253	1.21959
Chlorfenethol	Benzenoids	Benzene and substituted derivatives	Diphenylmethanes	0.00358116	1.77607
Velloquercetin 3-methyl ether	Phenylpropanoids and polyketides	Flavonoids	Flavones	0.00358782	-1.644
N-Acetyl-L-tryptophan	Organic acids and derivatives	Carboxylic acids and derivatives	Amino acids, peptides, and analogues	0.00360853	2.52026
Decarestrictin J	Organic oxygen compounds	Organooxygen compounds	Carbonyl compounds	0.00361012	-1.31305
Threonylglutamic acid	Organic acids and derivatives	Carboxylic acids and derivatives	Amino acids, peptides, and analogues	0.00362672	0.852038
Isoboonein	Lipids and lipid-like molecules	Prenol lipids	Terpene lactones	0.00365552	-0.773943
(-)-Chrysogine	Organoheterocyclic compounds	Diazanaphthalenes	Benzodiazines	0.00370055	1.63868
Cytochalasin G	Alkaloids and derivatives	Cytochalasans	Chaetoglobosins	0.00370752	1.12802
3-Oxocholic acid	Lipids and lipid-like molecules	Steroids and steroid derivatives	Bile acids, alcohols and derivatives	0.0037232	-1.06576
Parachlorophenol	Benzenoids	Phenols	Halophenols	0.00380699	-1.87431
Napqi	Organic nitrogen compounds	Organonitrogen compounds	Imines	0.00381405	-0.969676
(1,2,3-Trimethyl-2-cyclopropen-1-yl)benzene	Benzenoids	Benzene and substituted derivatives	-	0.00381433	-1.13126
Alanylserine	Organic acids and derivatives	Carboxylic acids and derivatives	Amino acids, peptides, and analogues	0.00383355	1.72542
Cocculidine	Alkaloids and derivatives	Erythrina alkaloids	Erythrinanes	0.00385371	1.76129
Epinine	Benzenoids	Phenols	Benzenediols	0.00386019	1.90746
2,3,4-Trimethyl-hex-3-enal	Organic oxygen compounds	Organooxygen compounds	Carbonyl compounds	0.00387114	-0.8016
Honokiol	Benzenoids	Benzene and substituted derivatives	Biphenyls and derivatives	0.00388746	2.64287
Ala-Glu-OH	Organic acids and derivatives	Carboxylic acids and derivatives	Amino acids, peptides, and analogues	0.00389534	1.84775
Pogostone	Organic oxygen compounds	Organooxygen compounds	Carbonyl compounds	0.00393109	-0.832928
6Z,8E,10E,12Z-Octadecatetraenoic acid	Lipids and lipid-like molecules	Fatty Acyls	Lineolic acids and derivatives	0.00405634	-0.78686
Methylisatoid	Organoheterocyclic compounds	Diazanaphthalenes	Benzodiazines	0.00405874	1.60281
Prostaglandin E1	Lipids and lipid-like molecules	Fatty Acyls	Eicosanoids	0.00408343	-1.04739
2-Amino-5-phenylpyridine	Organoheterocyclic compounds	Pyridines and derivatives	Phenylpyridines	0.00414925	0.967704
N-(p-Coumaroyl) Serotonin	Organoheterocyclic compounds	Indoles and derivatives	Tryptamines and derivatives	0.00420169	3.23169
Olivetol	Benzenoids	Phenols	Benzenediols	0.00426158	-0.956713
4-Methyloctanoic acid	Lipids and lipid-like molecules	Fatty Acyls	Fatty acids and conjugates	0.00426378	-1.28312
D-Mannitol	Organic oxygen compounds	Organooxygen compounds	Carbohydrates and carbohydrate conjugates	0.00426468	-2.05847
mescaline	Benzenoids	Benzene and substituted derivatives	Phenethylamines	0.00430749	1.60153
L-Alanyl-L-tryptophan anhydride	Organic acids and derivatives	Carboxylic acids and derivatives	Amino acids, peptides, and analogues	0.00430758	1.30938
Endophenazine B	Organoheterocyclic compounds	Diazanaphthalenes	Benzodiazines	0.00438228	2.92803
2-(4-Chlorophenyl)-3-phenyl-3-(2-pyridinyl)acrylonitrile	Phenylpropanoids and polyketides	Stilbenes	-	0.00439122	2.48566
LysoPE(0:0/14:0)	Lipids and lipid-like molecules	Glycerophospholipids	Glycerophosphoethanolamines	0.00439431	-3.1495
(+)-Columbianetin	Phenylpropanoids and polyketides	Coumarins and derivatives	Furanocoumarins	0.00440217	0.911229
Pro Pro Arg	Organic acids and derivatives	Carboxylic acids and derivatives	Amino acids, peptides, and analogues	0.00441264	-1.11527
2-Formylglutarate	Lipids and lipid-like molecules	Fatty Acyls	Fatty acids and conjugates	0.00441442	1.31733
Rosin	Lipids and lipid-like molecules	Fatty Acyls	Fatty acyl glycosides	0.00441749	0.621363
3alpha-(3,4,5-Trimethoxybenzoyloxy)nortropan-6beta-ol	Benzenoids	Benzene and substituted derivatives	Benzoic acids and derivatives	0.00443339	1.38101
Quercetin 3-O-xylosyl-glucuronide	Phenylpropanoids and polyketides	Flavonoids	Flavonoid glycosides	0.00451062	1.87765
Farnesyl acetone	Lipids and lipid-like molecules	Prenol lipids	Diterpenoids	0.00453906	-2.6292
ACEXAMIC ACID	Lipids and lipid-like molecules	Fatty Acyls	Fatty acids and conjugates	0.00455997	1.16455
Propioxatin B	Organic acids and derivatives	Carboxylic acids and derivatives	Amino acids, peptides, and analogues	0.00467994	0.887361
Microphyllone	Benzenoids	Fluorenes	-	0.00468772	-1.20368
9,10,13-TriHOME	Lipids and lipid-like molecules	Fatty Acyls	Fatty acids and conjugates	0.00470728	-1.49428
8-(1,1-DMA)kaempferide	Phenylpropanoids and polyketides	Flavonoids	Flavones	0.00470926	-1.40712
Dihydrohaplamine	Organoheterocyclic compounds	Quinolines and derivatives	Quinolones and derivatives	0.00472825	3.03083
Orsellinate	Benzenoids	Benzene and substituted derivatives	Benzoic acids and derivatives	0.00476833	1.19009
4-[(2,4-Dihydroxy-3,3-dimethylbutanoyl)amino]butanoic acid	Organic acids and derivatives	Carboxylic acids and derivatives	Amino acids, peptides, and analogues	0.00478311	1.26985
9,10,18-Trihydroxyoctadecanoic acid	Lipids and lipid-like molecules	Fatty Acyls	Fatty acids and conjugates	0.00480871	-2.69106
Cytoglobosin D	Organoheterocyclic compounds	Isoindoles and derivatives	Isoindolines	0.00481503	1.1919
Arolycoricidinol	Alkaloids and derivatives	Amaryllidaceae alkaloids	Phenanthridine- and phenanthridone-type amaryllidaceae alkaloids	0.00484274	1.23059
N-Caffeoyl serotonin	Organoheterocyclic compounds	Indoles and derivatives	Tryptamines and derivatives	0.00491302	2.35436
3-hydroxypalmitoleoylcarnitine	Lipids and lipid-like molecules	Fatty Acyls	Fatty acid esters	0.00492511	1.61408
17-carboxyheptadecanoylcarnitine	Lipids and lipid-like molecules	Fatty Acyls	Fatty acid esters	0.0049337	1.68582
N-oleoyl glycine	Organic acids and derivatives	Carboxylic acids and derivatives	Amino acids, peptides, and analogues	0.0049573	-0.968532
Menthol	Lipids and lipid-like molecules	Prenol lipids	Monoterpenoids	0.004978	-2.22717
Emodin	Benzenoids	Anthracenes	Anthraquinones	0.00500499	1.06037
Lanyuamide I	Lipids and lipid-like molecules	Fatty Acyls	Fatty amides	0.00501148	-1.1238
9S,12R,13S-Trihydroxy-10E,15Z-octadecadienoic acid	Lipids and lipid-like molecules	Fatty Acyls	Lineolic acids and derivatives	0.00501314	-0.839768
Benzoylagmatine	Benzenoids	Benzene and substituted derivatives	Benzoic acids and derivatives	0.00502307	-1.22757
bonactin	Organic acids and derivatives	Carboxylic acids and derivatives	Dicarboxylic acids and derivatives	0.00502532	-0.954042
2-Methylmaleate	Lipids and lipid-like molecules	Fatty Acyls	Fatty acids and conjugates	0.00505037	0.724897
5-Bromo-L-tryptophan	Organoheterocyclic compounds	Indoles and derivatives	Indolyl carboxylic acids and derivatives	0.00505173	2.88703
Ethylisopropylamiloride	Organoheterocyclic compounds	Diazines	Pyrazines	0.00505438	2.85248
Benzoylpaeoniflorin	Lipids and lipid-like molecules	Prenol lipids	Terpene glycosides	0.0050848	-1.05785
trans-2-Hexenyl acetate	Organic acids and derivatives	Carboxylic acids and derivatives	Carboxylic acid derivatives	0.00511359	-1.01405
Toxicol C	Lipids and lipid-like molecules	Prenol lipids	Sesterterpenoids	0.00513675	2.06782
D-Xylonic acid	Organic oxygen compounds	Organooxygen compounds	Carbohydrates and carbohydrate conjugates	0.00516035	2.01788
deferrioxamine E	Phenylpropanoids and polyketides	Macrolactams	-	0.00516227	1.58961
Ancistroquinone F	Benzenoids	Naphthalenes	Naphthoquinones	0.00521103	1.61691
Linoleamide MEA	Organic nitrogen compounds	Organonitrogen compounds	Amines	0.00530146	-1.661
2,4-Dimethoxyquinazoline	Organoheterocyclic compounds	Diazanaphthalenes	Benzodiazines	0.00531594	2.32575
Ascleposide E	Organic oxygen compounds	Organooxygen compounds	Carbohydrates and carbohydrate conjugates	0.00537246	-0.999054
16alpha,17alpha-Dihydroxyprogesterone acetophenide	Lipids and lipid-like molecules	Steroids and steroid derivatives	Pregnane steroids	0.00542547	1.61451
Comazaphilone E	Organoheterocyclic compounds	Azaphilones	-	0.00542999	-0.87511
1alpha,5alpha-Dimercaptoandrostane-3alpha,17beta-diol	Lipids and lipid-like molecules	Steroids and steroid derivatives	Androstane steroids	0.00543922	-0.653387
Desmarestene	Hydrocarbons	Unsaturated hydrocarbons	Olefins	0.00547131	-0.80869
(-)-Huperzine A	Organoheterocyclic compounds	Quinolines and derivatives	Quinolones and derivatives	0.00558748	1.30345
L-Aspartic acid	Organic acids and derivatives	Carboxylic acids and derivatives	Amino acids, peptides, and analogues	0.00560267	0.854356
Glu-Asp-Ile	Organic acids and derivatives	Carboxylic acids and derivatives	Amino acids, peptides, and analogues	0.00560468	1.76242
Ilicicolin A	Lipids and lipid-like molecules	Prenol lipids	Sesquiterpenoids	0.00561707	-1.54534
N-Stearoyl Threonine	Organic acids and derivatives	Carboxylic acids and derivatives	Amino acids, peptides, and analogues	0.00569673	2.1144
Indole-3-acetyl-L-valine	Organic acids and derivatives	Carboxylic acids and derivatives	Amino acids, peptides, and analogues	0.00588816	2.82923
1beta-Hydroxy-11-epi-colartrin	Lipids and lipid-like molecules	Prenol lipids	Terpene lactones	0.0059608	-1.21148
Mycosporine glutaminol	Organic oxygen compounds	Organooxygen compounds	Carbonyl compounds	0.00596642	0.631839
9-Methyladenine	Organoheterocyclic compounds	Imidazopyrimidines	Purines and purine derivatives	0.00598904	0.942695
Beta-Zearalanol	Phenylpropanoids and polyketides	Macrolides and analogues	-	0.00603873	-0.729498
Limazepine C	Organoheterocyclic compounds	Benzodiazepines	1,4-benzodiazepines	0.00607356	1.97787
Nigerapyrone D	Organoheterocyclic compounds	Pyrans	Pyranones and derivatives	0.00619461	1.8168
2-Isopropyl-5-methoxypyrazine	Organoheterocyclic compounds	Diazines	Pyrazines	0.00621094	0.783928
N-Methylhexanamide	Lipids and lipid-like molecules	Fatty Acyls	Fatty amides	0.00627047	-1.4064
isobutyrylcarnitine (C4)	Lipids and lipid-like molecules	Fatty Acyls	Fatty acid esters	0.00628713	-0.919111
Indole	Organoheterocyclic compounds	Indoles and derivatives	Indoles	0.00632193	1.227
N-Methylcorydaldine	Organoheterocyclic compounds	Isoquinolines and derivatives	Isoquinolones and derivatives	0.00637262	0.927684
(+)-7alpha,8alpha-Epoxyblumenol B	Organic oxygen compounds	Organooxygen compounds	Carbonyl compounds	0.00642513	-0.787251
LPA(14:0/0:0)	Lipids and lipid-like molecules	Glycerophospholipids	Glycerophosphates	0.00647508	-1.0646
Tensyuic acid B	Organic acids and derivatives	Carboxylic acids and derivatives	Tricarboxylic acids and derivatives	0.00654011	-0.90026
Rotundine	Alkaloids and derivatives	Protoberberine alkaloids and derivatives	-	0.00654029	0.858501
(3R)-3,18-dihydroxyoctadecanoic acid	Lipids and lipid-like molecules	Fatty Acyls	Fatty acids and conjugates	0.006567	-2.04943
Gliotoxin	Organoheterocyclic compounds	Diazinanes	Piperazines	0.00658754	1.61753
4-Acetoxy-10-hydroxy-2,8-neolemnadien-5-one	Lipids and lipid-like molecules	Prenol lipids	Sesquiterpenoids	0.00670769	0.89858
N-Acetylasparagine	Organic acids and derivatives	Carboxylic acids and derivatives	Amino acids, peptides, and analogues	0.00674216	0.679399
Aspartyl-Alanine	Organic acids and derivatives	Carboxylic acids and derivatives	Amino acids, peptides, and analogues	0.00674595	1.29567
Decane-1-sulfonic acid	Organic acids and derivatives	Organic sulfonic acids and derivatives	Organosulfonic acids and derivatives	0.00685706	2.44123
Tryptophylhydroxyproline	Organic acids and derivatives	Carboxylic acids and derivatives	Amino acids, peptides, and analogues	0.00688704	1.98587
L-beta-aspartyl-L-glycine	Organic acids and derivatives	Peptidomimetics	Hybrid peptides	0.00698304	1.7601
gamma-Glutamylserine	Organic acids and derivatives	Carboxylic acids and derivatives	Amino acids, peptides, and analogues	0.00704491	1.30503
2-Hydroxyhexadecanoic acid	Lipids and lipid-like molecules	Fatty Acyls	Fatty acids and conjugates	0.00704858	1.02925
7-methanesulfinylheptanenitrile	Organosulfur compounds	Sulfoxides	-	0.00706227	0.704171
Botryolide C	Organoheterocyclic compounds	Lactones	Gamma butyrolactones	0.00707024	-1.23165
Methyl 2-(4-isopropyl-4-methyl-5-oxo-2-imidazolin-2-yl)-p-toluate	Benzenoids	Benzene and substituted derivatives	Benzoic acids and derivatives	0.00713508	2.3485
Dicranin	Lipids and lipid-like molecules	Fatty Acyls	Fatty acids and conjugates	0.00713846	-0.926712
N(6)-(1-Carboxyethyl)-L-lysine	Organic acids and derivatives	Carboxylic acids and derivatives	Amino acids, peptides, and analogues	0.00714356	1.01768
Methyl heptadecanoate	Lipids and lipid-like molecules	Fatty Acyls	Fatty acid esters	0.00715407	-1.55361
Indole-3-acetaldoxime	Organoheterocyclic compounds	Indoles and derivatives	Indoles	0.00724573	1.12366
methyl 2-benzamido-3-phenylpropanoate	Organic acids and derivatives	Carboxylic acids and derivatives	Amino acids, peptides, and analogues	0.00732941	1.47694
Asparaginyl-Valine	Organic acids and derivatives	Carboxylic acids and derivatives	Amino acids, peptides, and analogues	0.0073415	0.909465
Sinapinic acid	Phenylpropanoids and polyketides	Cinnamic acids and derivatives	Hydroxycinnamic acids and derivatives	0.00735593	-0.641128
(+-)-Grossamide	Phenylpropanoids and polyketides	2-arylbenzofuran flavonoids	-	0.00738908	0.940959
4-Carboxypyrazole	Organoheterocyclic compounds	Azoles	Pyrazoles	0.00773067	0.593829
11-Hydroxyundecanoic acid	Organic acids and derivatives	Hydroxy acids and derivatives	Medium-chain hydroxy acids and derivatives	0.00778412	0.903695
Dimethylmesaconsaure	Lipids and lipid-like molecules	Fatty Acyls	Fatty acids and conjugates	0.00786164	-1.14174
12-OPDA	Lipids and lipid-like molecules	Fatty Acyls	Eicosanoids	0.00796514	-1.00204
9R-Hydroxy-10E,12Z,15Z-Octadecatrienoic acid	Lipids and lipid-like molecules	Fatty Acyls	Lineolic acids and derivatives	0.00797689	-1.41846
4,5-Dichloro-2-n-octyl-3(2H)-isothiazolone	Organohalogen compounds	Aryl halides	Aryl chlorides	0.00799592	1.17236
Maysin	Phenylpropanoids and polyketides	Flavonoids	Flavonoid glycosides	0.00801681	-2.30679
4'-Hydroxy-4-(4-hydroxystyryl)-7-methoxyflavan	Phenylpropanoids and polyketides	Flavonoids	O-methylated flavonoids	0.00806708	1.35414
4-methoxy-3-(sulfooxy)benzoic acid	Benzenoids	Benzene and substituted derivatives	Benzoic acids and derivatives	0.00814262	-1.16789
cyclic 6-Hydroxymelatonin	Organoheterocyclic compounds	Indoles and derivatives	Pyrroloindoles	0.00815366	1.39866
Maculosin	Organic acids and derivatives	Carboxylic acids and derivatives	Amino acids, peptides, and analogues	0.00815535	1.29432
carbidopa	Phenylpropanoids and polyketides	Phenylpropanoic acids	-	0.00819103	0.860174
Seneciphylline	Alkaloids and derivatives	-	-	0.00819409	-1.5481
Iriflophenone 3-C-glucoside	Organic oxygen compounds	Organooxygen compounds	Carbohydrates and carbohydrate conjugates	0.00819715	2.07093
Tyrosyl-Proline	Organic acids and derivatives	Carboxylic acids and derivatives	Amino acids, peptides, and analogues	0.00831848	0.649508
Tenuazonic acid	Organoheterocyclic compounds	Pyrrolines	-	0.00836922	-1.13514
O-[(5Z)-dodecenoyl]carnitine	Lipids and lipid-like molecules	Fatty Acyls	Fatty acid esters	0.00838283	-2.02232
13-Hydroxy-2-tridecenoic acid	Lipids and lipid-like molecules	Fatty Acyls	Fatty acids and conjugates	0.00841056	1.01708
Moroxydine	Organic nitrogen compounds	Organonitrogen compounds	Guanidines	0.00845568	1.35287
Glu Ile Leu	Organic acids and derivatives	Carboxylic acids and derivatives	Amino acids, peptides, and analogues	0.00854852	0.673162
Sulfoquinovisyldiacylglycerol	Lipids and lipid-like molecules	Glycerolipids	Glycosylglycerols	0.00858521	2.19296
Denticulatin B	Lipids and lipid-like molecules	Prenol lipids	Terpene glycosides	0.00858962	1.37743
Sinapaldehyde	Benzenoids	Phenols	Methoxyphenols	0.0086205	-0.819066
5-[(3S)-1,2-Dithiolan-3-yl]pentanoylcarnitine	Lipids and lipid-like molecules	Fatty Acyls	Fatty acid esters	0.00866306	1.93558
Lagochilin	Lipids and lipid-like molecules	Prenol lipids	Diterpenoids	0.0086672	-0.875435
Cardiospermin	Organic oxygen compounds	Organooxygen compounds	Carbohydrates and carbohydrate conjugates	0.00872308	1.03965
Triangularine A	Alkaloids and derivatives	Aporphines	-	0.00875323	-1.12214
8-Heptadecenal	Lipids and lipid-like molecules	Fatty Acyls	Fatty aldehydes	0.00876712	-1.38752
Petunidin 3-(6''-malonylglucoside)	Phenylpropanoids and polyketides	Flavonoids	Flavonoid glycosides	0.00879288	1.78478
11-Dehydro-2,3-dinor-txb2	Organic acids and derivatives	Hydroxy acids and derivatives	Medium-chain hydroxy acids and derivatives	0.00882037	-0.657993
MEDICA 16	Lipids and lipid-like molecules	Fatty Acyls	Fatty acids and conjugates	0.00885991	-1.86278
3-Deoxyestradiol	Lipids and lipid-like molecules	Steroids and steroid derivatives	Estrane steroids	0.00886823	-1.32658
N-Acetylserotonin sulfate	Organic acids and derivatives	Carboxylic acids and derivatives	Carboxylic acid derivatives	0.00892061	1.99462
Ile Phe Glu	Organic acids and derivatives	Carboxylic acids and derivatives	Amino acids, peptides, and analogues	0.00892426	0.639434
8-Methyldihydrochelerythrine	Alkaloids and derivatives	Benzophenanthridine alkaloids	Dihydrobenzophenanthridine alkaloids	0.00901748	0.987075
(R)-3-Acetyl-7-hydroxy-5-methoxy-3,4-dimethylisobenzofuran-1(3H)-one	Organoheterocyclic compounds	Benzofurans	Benzofuranones	0.00904122	-0.950874
gamma-glutamylglutamate	Organic acids and derivatives	Carboxylic acids and derivatives	Amino acids, peptides, and analogues	0.00908805	1.13805
Pro Glu Ile	Organic acids and derivatives	Carboxylic acids and derivatives	Amino acids, peptides, and analogues	0.00912247	1.1843
2-O-beta-D-Glucopyranosyl-L-ascorbic acid	Lipids and lipid-like molecules	Fatty Acyls	Fatty acyl glycosides	0.00917587	-0.763041
Clandonensine	Lipids and lipid-like molecules	Prenol lipids	Monoterpenoids	0.009184	-1.47828
L-seryl-glycine	Organic acids and derivatives	Carboxylic acids and derivatives	Amino acids, peptides, and analogues	0.00918433	1.72563
Gorlic acid	Lipids and lipid-like molecules	Fatty Acyls	Fatty acids and conjugates	0.0092445	-2.38704
Miraxanthin-III	Organic acids and derivatives	Carboxylic acids and derivatives	Amino acids, peptides, and analogues	0.00930998	2.0221
LysoPA(8:0/0:0)	Lipids and lipid-like molecules	Glycerophospholipids	Glycerophosphates	0.00936677	-1.63872
N6-(DELTA2-ISOPENTENYL)-ADENINE	Organoheterocyclic compounds	Imidazopyrimidines	Purines and purine derivatives	0.00938823	0.600961
2-Bromophenol	Benzenoids	Phenols	Halophenols	0.00942222	0.927036
N-benzoyl-L-aspartic acid	Organic acids and derivatives	Carboxylic acids and derivatives	Amino acids, peptides, and analogues	0.00949448	0.653149
N-Stearoyl Aspartic acid	Organic acids and derivatives	Carboxylic acids and derivatives	Amino acids, peptides, and analogues	0.00952661	0.719895
4'-Demethyldeoxypodophyllotoxin	Lignans, neolignans and related compounds	Lignan lactones	-	0.00953323	-1.03584
2-O,3-Dimethylflaviolin	Benzenoids	Naphthalenes	Naphthoquinones	0.00967609	1.57297
Steryl sulfate	Lipids and lipid-like molecules	Steroids and steroid derivatives	Sulfated steroids	0.00969393	-1.31275
2-Hydroxyphenylacetic acid	Benzenoids	Benzene and substituted derivatives	Phenylacetic acids	0.00970612	1.17884
Asparaginyl-Phenylalanine	Organic acids and derivatives	Carboxylic acids and derivatives	Amino acids, peptides, and analogues	0.00973997	1.1733
N-[3-(Dimethylamino)propyl]dodecanamide	Lipids and lipid-like molecules	Fatty Acyls	Fatty amides	0.00977496	-2.01818
Nicotelline	Organoheterocyclic compounds	Pyridines and derivatives	Bipyridines and oligopyridines	0.00982017	1.08507
2,4-Dinitroanisole	Benzenoids	Benzene and substituted derivatives	Nitrobenzenes	0.00990909	1.49711
(-)-Syringolide 1	Organoheterocyclic compounds	Furofurans	-	0.00991074	-0.609893
Myxalamid B	Lipids and lipid-like molecules	Prenol lipids	Monoterpenoids	0.00999105	2.17462
alpha-Eucaine	Benzenoids	Benzene and substituted derivatives	Benzoic acids and derivatives	0.0100085	1.47848
4-Coumaroylputrescine	Phenylpropanoids and polyketides	Cinnamic acids and derivatives	Hydroxycinnamic acids and derivatives	0.0100405	0.868966
Gephyronic acid	Lipids and lipid-like molecules	Prenol lipids	Diterpenoids	0.0100519	-0.631337
Glycylproline	Organic acids and derivatives	Carboxylic acids and derivatives	Amino acids, peptides, and analogues	0.0101193	0.71132
Asp-Leu-Val-Ser	Organic acids and derivatives	Carboxylic acids and derivatives	Amino acids, peptides, and analogues	0.010127	0.9811
2-Oxo-4-methylthiobutanoic acid	Lipids and lipid-like molecules	Fatty Acyls	Fatty acids and conjugates	0.0102415	1.17685
Kankanoside D	Organic oxygen compounds	Organooxygen compounds	Carbohydrates and carbohydrate conjugates	0.0102504	-0.827031
Octadeca-2,4-dienedioic acid	-	-	-	0.0102536	-0.761598
N-Acetyltryptamine	Organoheterocyclic compounds	Indoles and derivatives	Indoles	0.0102723	0.941379
Linoleyl alcohol	Lipids and lipid-like molecules	Fatty Acyls	Fatty alcohols	0.0103049	-1.13244
SUBERYL GLYCINE	Organic acids and derivatives	Carboxylic acids and derivatives	Amino acids, peptides, and analogues	0.0103374	0.769559
4-O-beta-D-Glucopyranosylfagomine	Organic oxygen compounds	Organooxygen compounds	Carbohydrates and carbohydrate conjugates	0.0103431	1.91043
Methocarbamol	Benzenoids	Phenol ethers	Anisoles	0.0103889	-0.688462
7-O-demethyl-albocycline	Phenylpropanoids and polyketides	Macrolides and analogues	-	0.0103891	-0.806203
L-Prolylglycine	Organic acids and derivatives	Carboxylic acids and derivatives	Amino acids, peptides, and analogues	0.0104145	0.763339
Maculalactone K	Phenylpropanoids and polyketides	Diarylheptanoids	Linear diarylheptanoids	0.0104702	1.71284
pseudouridine	Nucleosides, nucleotides, and analogues	Nucleoside and nucleotide analogues	-	0.0104989	0.738185
Ethylmalonic acid	Lipids and lipid-like molecules	Fatty Acyls	Fatty acids and conjugates	0.0105237	0.957614
Sparanone B	Organoheterocyclic compounds	Benzofurans	-	0.0105325	-0.760462
N-decanoyl-L-Homoserine lactone	Organic acids and derivatives	Carboxylic acids and derivatives	Amino acids, peptides, and analogues	0.0105963	-0.803102
gamma-Linolenic acid	Lipids and lipid-like molecules	Fatty Acyls	Lineolic acids and derivatives	0.0107844	-1.03373
12-Hydroxy-8,10-octadecadienoic acid	Lipids and lipid-like molecules	Fatty Acyls	Lineolic acids and derivatives	0.0108109	0.816524
Oxyphencyclimine	Organoheterocyclic compounds	Diazines	Pyrimidines and pyrimidine derivatives	0.0108597	1.66045
3,5,6-Trihydroxy-5-(hydroxymethyl)-2-methoxy-2-cyclohexen-1-one	Organic oxygen compounds	Organooxygen compounds	Carbonyl compounds	0.0110348	2.50659
Dicaprylyl carbonate	Organic acids and derivatives	Organic carbonic acids and derivatives	Carbonic acid diesters	0.0110467	1.29384
1-Pentanesulfonic acid	Organic acids and derivatives	Organic sulfonic acids and derivatives	Organosulfonic acids and derivatives	0.0110659	-1.29508
Pyricarbate	Organoheterocyclic compounds	Pyridines and derivatives	-	0.0111134	1.92926
2,3-Dihydro-2,3-dihydroxy-4-(4-hydroxyphenyl)-1H-phenalen-1-one	Benzenoids	Naphthalenes	Phenylnaphthalenes	0.0111244	1.62457
Lehualide I	Organoheterocyclic compounds	Pyrans	Pyranones and derivatives	0.0111529	-1.15379
mesifurane (enol form)	Organic oxygen compounds	Organooxygen compounds	Ethers	0.0112143	-1.53954
(1S,2S)-3-oxo-2-pentylcyclopentane-1-octanoic acid methyl ester	Lipids and lipid-like molecules	Fatty Acyls	Eicosanoids	0.0112724	-0.618371
Linolenyl alcohol	Lipids and lipid-like molecules	Fatty Acyls	Fatty alcohols	0.011294	-1.08484
Tianshic acid methylester	Lipids and lipid-like molecules	Fatty Acyls	Fatty alcohols	0.0113226	-0.776674
DG(8:0/8:0/0:0)	Lipids and lipid-like molecules	Glycerolipids	Diradylglycerols	0.0113247	-0.805807
4-Alanylaminoantipyrine	Organic acids and derivatives	Carboxylic acids and derivatives	Amino acids, peptides, and analogues	0.0113548	-0.614796
S-Trichlorovinyl-N-acetylcysteine	Organic acids and derivatives	Carboxylic acids and derivatives	Amino acids, peptides, and analogues	0.0113781	-1.23394
Citrulline	Organic acids and derivatives	Carboxylic acids and derivatives	Amino acids, peptides, and analogues	0.011552	1.27746
Lys Pro His	Organic acids and derivatives	Carboxylic acids and derivatives	Amino acids, peptides, and analogues	0.0115672	-0.899933
Prolyl-Arginine	Organic acids and derivatives	Carboxylic acids and derivatives	Amino acids, peptides, and analogues	0.0116345	1.99521
Polyribosylribitolphosphate	Organic oxygen compounds	Organooxygen compounds	Carbohydrates and carbohydrate conjugates	0.0116507	-1.17244
o-Cresol	Benzenoids	Phenols	Cresols	0.0116629	0.996864
3-Hydroxytetradecanedioic acid	Lipids and lipid-like molecules	Fatty Acyls	Fatty acids and conjugates	0.011739	-0.806508
Coniferyl ferulate	Phenylpropanoids and polyketides	Cinnamic acids and derivatives	Hydroxycinnamic acids and derivatives	0.0118439	-0.957024
3,N(4)-Ethenodeoxycytidine	Organoheterocyclic compounds	Imidazopyrimidines	-	0.0118838	1.1445
Codlemone	Lipids and lipid-like molecules	Fatty Acyls	Fatty alcohols	0.0118974	0.618551
Serylvalylglycylglutamic acid	Organic acids and derivatives	Carboxylic acids and derivatives	Amino acids, peptides, and analogues	0.0119862	3.03922
Picrotoxinin	Organoheterocyclic compounds	Furopyrans	-	0.0120118	-1.25762
alpha-Linolenoyl Ethanolamide	Organic nitrogen compounds	Organonitrogen compounds	Amines	0.0120537	-1.05494
Muscol	Organic oxygen compounds	Organooxygen compounds	Alcohols and polyols	0.0122868	0.969115
N-Palmitoyl Asparagine	Organic acids and derivatives	Organic sulfuric acids and derivatives	Arylsulfates	0.0123407	-1.58974
L-(+)-Arabinose	Organic oxygen compounds	Organooxygen compounds	Carbohydrates and carbohydrate conjugates	0.0124236	1.30425
Ormetroprim	Benzenoids	Benzene and substituted derivatives	Methoxybenzenes	0.0124571	2.34104
2-Hydroxyestradiol	Lipids and lipid-like molecules	Steroids and steroid derivatives	Estrane steroids	0.0124571	-0.789859
5-Methoxyindoleacetate	Organoheterocyclic compounds	Indoles and derivatives	Indolyl carboxylic acids and derivatives	0.0125348	2.1466
Aspinotriol B	Lipids and lipid-like molecules	Fatty Acyls	Fatty alcohols	0.0125497	-1.12882
Sesamin	Lignans, neolignans and related compounds	Furanoid lignans	-	0.0125748	-1.08123
N-Acetylmuramoyl-Ala	Organic oxygen compounds	Organooxygen compounds	Carbohydrates and carbohydrate conjugates	0.012605	0.647188
methionine sulfoxide	Organic acids and derivatives	Carboxylic acids and derivatives	Amino acids, peptides, and analogues	0.0126163	0.997448
Resazurin	Organoheterocyclic compounds	Benzoxazines	Phenoxazines	0.0126615	1.58068
2-Hydroxyethylphosphonate	Organic acids and derivatives	Organic phosphonic acids and derivatives	Organic phosphonic acids	0.0127039	-1.68153
Broussonetine V	Organoheterocyclic compounds	Pyrrolidines	-	0.0128438	-0.654436
Salicylanilide	Benzenoids	Benzene and substituted derivatives	Anilides	0.0128444	1.47908
N-oleoyl threonine	Organic acids and derivatives	Carboxylic acids and derivatives	Amino acids, peptides, and analogues	0.012855	1.63158
4-Methylbenzoate	Benzenoids	Benzene and substituted derivatives	Benzoic acids and derivatives	0.0128935	-1.18596
Glu-Ile-Phe	Organic acids and derivatives	Carboxylic acids and derivatives	Amino acids, peptides, and analogues	0.0129341	0.712041
(-)-5-Methoxybalanophonin	Phenylpropanoids and polyketides	2-arylbenzofuran flavonoids	-	0.0129599	-1.08321
2,3-Dihydroxypropyl 16-hydroxyhexadecanoate	Lipids and lipid-like molecules	Fatty Acyls	Fatty alcohols	0.0129623	-2.17407
11beta,20-Dihydroxy-3-oxopregn-4-en-21-oic acid	Lipids and lipid-like molecules	Steroids and steroid derivatives	Oxosteroids	0.013005	1.90903
2-(3-Phenylpropyl)pyridine	Organoheterocyclic compounds	Pyridines and derivatives	-	0.0130698	1.51189
10-Hydroxy-8-nor-2-fenchanone glucoside	Lipids and lipid-like molecules	Prenol lipids	Terpene glycosides	0.0130748	-0.617507
N-(3-Indolylacetyl)-L-leucine	Organic acids and derivatives	Carboxylic acids and derivatives	Amino acids, peptides, and analogues	0.0130896	2.06946
LysoPE(0:0/16:0)	Lipids and lipid-like molecules	Glycerophospholipids	Glycerophosphoethanolamines	0.0131957	-1.76919
3-HYDROXYSUBERIC ACID	Organic acids and derivatives	Hydroxy acids and derivatives	Medium-chain hydroxy acids and derivatives	0.0133143	0.839238
LysoPE(15:0/0:0)	Lipids and lipid-like molecules	Glycerophospholipids	Glycerophosphoethanolamines	0.013321	-1.74057
3'-O-Methylguanosine	Nucleosides, nucleotides, and analogues	Purine nucleosides	-	0.0134232	0.769564
sn-glycero-3-Phosphoethanolamine	Lipids and lipid-like molecules	Glycerophospholipids	Glycerophosphoethanolamines	0.0134566	0.677772
24,24-Difluoro-1alpha,25-dihydroxyvitamin D3	Lipids and lipid-like molecules	Steroids and steroid derivatives	Vitamin D and derivatives	0.0135221	-2.18317
Heptane-1-thiol	Organosulfur compounds	Thiols	Alkylthiols	0.0135519	1.05064
Methylcysteine	Organic acids and derivatives	Carboxylic acids and derivatives	Amino acids, peptides, and analogues	0.0135731	0.960882
Marcanine D	Organoheterocyclic compounds	Quinolines and derivatives	Benzoquinolines	0.0136687	1.04345
H-Ile-Tyr-OH	Organic acids and derivatives	Carboxylic acids and derivatives	Amino acids, peptides, and analogues	0.0137646	0.659627
Pestalotiopamide E	Organic acids and derivatives	Carboxylic acids and derivatives	Dicarboxylic acids and derivatives	0.013907	0.731203
H-Val-Tyr-OH	Organic acids and derivatives	Carboxylic acids and derivatives	Amino acids, peptides, and analogues	0.0139426	0.924075
OLODATEROL	Organoheterocyclic compounds	Benzoxazines	Benzoxazinones	0.0139748	-1.17133
Psilocin	Organoheterocyclic compounds	Indoles and derivatives	Tryptamines and derivatives	0.0139993	0.685906
3-Hydroxybenzaldehyde	Organic oxygen compounds	Organooxygen compounds	Carbonyl compounds	0.0140501	0.841287
Loliolide beta-D-glucopyranoside	Organic oxygen compounds	Organooxygen compounds	Carbohydrates and carbohydrate conjugates	0.0140893	0.829005
Kuguacin Q	Lipids and lipid-like molecules	Prenol lipids	Sesquiterpenoids	0.0140936	1.07654
6-Hydroxymethylpterin	Organoheterocyclic compounds	Pteridines and derivatives	Pterins and derivatives	0.0141239	1.09942
Octadeca-8,10,12-triynoic acid	Lipids and lipid-like molecules	Fatty Acyls	Fatty acids and conjugates	0.0142498	-0.772052
Inumakilactone C	Organoheterocyclic compounds	Naphthopyrans	-	0.0142595	-1.2318
Norcocaine	Benzenoids	Phenol esters	-	0.0142996	2.0714
Daurioxoisoporphine B	Alkaloids and derivatives	Isoaporphines	Oxoisoaporphines	0.0144672	0.749846
Indole-3-acetylglutamic acid	Organic acids and derivatives	Carboxylic acids and derivatives	Amino acids, peptides, and analogues	0.0144678	1.795
N(6)-glycyl-L-lysine	Organic acids and derivatives	Carboxylic acids and derivatives	Amino acids, peptides, and analogues	0.014531	1.39
2-Methyl-1-nitroanthraquinone	Benzenoids	Anthracenes	Anthraquinones	0.0145432	0.883873
Stoloniferone T	Lipids and lipid-like molecules	Steroids and steroid derivatives	Ergostane steroids	0.0145785	1.97634
Anethole	Benzenoids	Phenol ethers	Anisoles	0.0145939	-0.939976
3-Oxo-N-(2-oxo-2,3-dihydro-1H-benzimidazol-5-yl)butanamide	Organoheterocyclic compounds	Benzimidazoles	-	0.0148592	1.83667
Palythine	Organic acids and derivatives	Carboxylic acids and derivatives	Amino acids, peptides, and analogues	0.0149258	0.862869
8-Aminoguanosine	Nucleosides, nucleotides, and analogues	Purine nucleosides	-	0.0149276	-1.20027
Normelicopine	Organoheterocyclic compounds	Quinolines and derivatives	Benzoquinolines	0.0150773	1.14295
Serinyl-Gamma-glutamate	Organic acids and derivatives	Carboxylic acids and derivatives	Amino acids, peptides, and analogues	0.0152104	1.31406
4,4'-Sulfonylbis[2-(prop-2-en-1-yl)phenol]	Benzenoids	Benzene and substituted derivatives	Benzenesulfonyl compounds	0.0152937	0.671852
Neopellitorine A	Lipids and lipid-like molecules	Fatty Acyls	Fatty amides	0.0154208	2.03925
Prolylproline	Organic acids and derivatives	Carboxylic acids and derivatives	Amino acids, peptides, and analogues	0.0154976	1.20249
H-Ser-Tyr-OH	Organic acids and derivatives	Carboxylic acids and derivatives	Amino acids, peptides, and analogues	0.0155215	0.908528
Glycyl-prolyl-glutamic acid	Organic acids and derivatives	Carboxylic acids and derivatives	Amino acids, peptides, and analogues	0.0156192	1.453
(4E,6E)-3-hydroxydeca-4,6-dienoic acid	Organic acids and derivatives	Hydroxy acids and derivatives	Medium-chain hydroxy acids and derivatives	0.0156287	-0.746007
2-Methylpentanedioic acid	Lipids and lipid-like molecules	Fatty Acyls	Fatty acids and conjugates	0.0158364	1.71367
H-GLU-VAL-OH	Organic acids and derivatives	Carboxylic acids and derivatives	Amino acids, peptides, and analogues	0.0159569	1.62892
Enaminomycin A	Organic oxygen compounds	Organooxygen compounds	Carbonyl compounds	0.0160275	0.814716
beta-L-Dioxolane-cytidine	Nucleosides, nucleotides, and analogues	Nucleoside and nucleotide analogues	-	0.0160679	-1.33569
Famciclovir	Organoheterocyclic compounds	Imidazopyrimidines	Purines and purine derivatives	0.0160708	-1.35739
Penisimplicissin	Organoheterocyclic compounds	Benzofurans	Benzofuranones	0.0164246	2.7418
2-(Undec-3-enyl)-4-quinolinone	Organoheterocyclic compounds	Quinolines and derivatives	Quinolones and derivatives	0.0164816	2.27847
Xanthotoxol	Phenylpropanoids and polyketides	Coumarins and derivatives	Furanocoumarins	0.0165333	2.09631
4-Methylcatechol	Benzenoids	Phenols	Benzenediols	0.0167007	-3.31224
(6S,8Z)-6-Hydroxy-3-oxotetradecenoic acid	Lipids and lipid-like molecules	Fatty Acyls	Fatty acids and conjugates	0.016781	-0.619871
Tuberostemonine	Alkaloids and derivatives	Stemona alkaloids	Stemoamide-type alkaloids	0.0167931	-2.10067
1-O-Feruloyl-beta-D-glucose	Phenylpropanoids and polyketides	Cinnamic acids and derivatives	Hydroxycinnamic acids and derivatives	0.0168902	-0.896415
9-hydroxycerevisterol	Lipids and lipid-like molecules	Steroids and steroid derivatives	Ergostane steroids	0.0170409	1.39886
Nalbuphine	Benzenoids	Phenanthrenes and derivatives	-	0.017193	1.74677
9-Hode	Lipids and lipid-like molecules	Fatty Acyls	Lineolic acids and derivatives	0.0172336	-0.729599
Mucronine B	Organic acids and derivatives	Carboxylic acids and derivatives	Amino acids, peptides, and analogues	0.017351	-0.690281
2,3-dicaproin	Lipids and lipid-like molecules	Glycerolipids	Diradylglycerols	0.0174428	-0.766463
(+)-Quinolactacin A2	Organoheterocyclic compounds	Quinolines and derivatives	Pyrroloquinolines	0.0176811	2.48877
Nicotine-N-oxide	Organoheterocyclic compounds	Pyridines and derivatives	Pyrrolidinylpyridines	0.0176958	-1.57425
Sterebin D	Lipids and lipid-like molecules	Prenol lipids	Sesquiterpenoids	0.0177945	-1.09993
Val Asp Leu	Organic acids and derivatives	Peptidomimetics	Hybrid peptides	0.0178177	0.698165
3-Amino-2-oxazolidinone	Organoheterocyclic compounds	Azolidines	Oxazolidines	0.0178208	2.94072
Exfoliamycin	Organoheterocyclic compounds	Naphthopyrans	Naphthopyranones	0.0178781	-1.41287
2-(4-Methyl-5-thiazolyl)ethyl isobutyrate	Organoheterocyclic compounds	Azoles	Thiazoles	0.0179044	-2.08211
(3R)-3,22-dihydroxybehenic acid	Lipids and lipid-like molecules	Fatty Acyls	Fatty acids and conjugates	0.0179333	-0.944214
3-Methylindole	Organoheterocyclic compounds	Indoles and derivatives	Indoles	0.0180255	-1.79094
N-(4-Aminobutyl)-N-ethylisoluminol	Organoheterocyclic compounds	Diazanaphthalenes	Benzodiazines	0.0180484	-0.805881
Isoproturon-monodemethyl	Benzenoids	Benzene and substituted derivatives	N-phenylureas	0.0181337	2.00088
Pro Trp Ala	Organic acids and derivatives	Carboxylic acids and derivatives	Amino acids, peptides, and analogues	0.0184863	0.951331
Polanrazine E	Organoheterocyclic compounds	Indoles and derivatives	Indoles	0.0186925	1.64644
Guan-fu base F	Lipids and lipid-like molecules	Prenol lipids	Diterpenoids	0.0187132	0.962543
8-Hydroxy-7-methylguanine	Organoheterocyclic compounds	Imidazopyrimidines	Purines and purine derivatives	0.0187263	-1.36092
Irisoid D	Phenylpropanoids and polyketides	Flavonoids	Pyranoflavonoids	0.0187305	-1.19906
culpin	Lipids and lipid-like molecules	Prenol lipids	Quinone and hydroquinone lipids	0.0187513	1.55371
Isoformononetin	Phenylpropanoids and polyketides	Isoflavonoids	O-methylated isoflavonoids	0.018813	2.42837
Meconic acid	Organoheterocyclic compounds	Pyrans	Pyranones and derivatives	0.0188225	-0.632886
Thr Leu Ile	Organic acids and derivatives	Carboxylic acids and derivatives	Amino acids, peptides, and analogues	0.0189783	-0.974862
LysoPC(6:0/0:0)	Lipids and lipid-like molecules	Glycerophospholipids	Glycerophosphocholines	0.0189947	-1.54764
brugunin A	Lignans, neolignans and related compounds	Aryltetralin lignans	-	0.0190134	0.811251
N,N-Dimethyldopamine	Benzenoids	Phenols	Benzenediols	0.0190377	1.12789
Pindolol	Organoheterocyclic compounds	Indoles and derivatives	Indoles	0.0191089	1.13288
Roelactamine	Benzenoids	Dibenzocycloheptenes	-	0.0192143	-1.71981
(-)-Syringaresinol	Lignans, neolignans and related compounds	Furanoid lignans	-	0.0192354	-1.00957
Valyllysine	Organic acids and derivatives	Carboxylic acids and derivatives	Amino acids, peptides, and analogues	0.0192578	1.76332
Commendamide	Organic acids and derivatives	Carboxylic acids and derivatives	Amino acids, peptides, and analogues	0.0194695	0.621959
GlcN-Mal	Organic oxygen compounds	Organooxygen compounds	Carbohydrates and carbohydrate conjugates	0.0194823	1.2873
Striatisporin A	Lipids and lipid-like molecules	Prenol lipids	Monoterpenoids	0.0195523	-0.799096
5,6-Dihydroxyindole-2-carboxylic acid	Organoheterocyclic compounds	Indoles and derivatives	Indolecarboxylic acids and derivatives	0.0196838	1.1863
Mallotophenone	Benzenoids	Benzene and substituted derivatives	Diphenylmethanes	0.0197041	-1.15758
2-keto palmitic acid	Lipids and lipid-like molecules	Fatty Acyls	Fatty acids and conjugates	0.0197067	0.696796
3,4,5-Trimethoxy-3',4'-dithoxybibenzyl 3'-O-glucoside	Phenylpropanoids and polyketides	Stilbenes	Stilbene glycosides	0.0198607	-1.54664
Inumakilactone A	Organoheterocyclic compounds	Naphthopyrans	-	0.0201184	-0.754532
Spiradine B	Lipids and lipid-like molecules	Prenol lipids	Diterpenoids	0.0201508	1.82222
CV1808	Nucleosides, nucleotides, and analogues	Purine nucleosides	-	0.0202967	1.55423
(2E)-4-Hydroxy-3-methylpent-2-enedioylcarnitine	Lipids and lipid-like molecules	Fatty Acyls	Fatty acid esters	0.0204032	-1.00816
S-Methyl benzenecarbothioate	Benzenoids	Benzene and substituted derivatives	Benzoic acids and derivatives	0.0204968	2.35394
(+)-Usnic acid	Benzenoids	Benzene and substituted derivatives	Acetophenones	0.0205118	1.11928
Furfuryl propyl disulfide	Organoheterocyclic compounds	Heteroaromatic compounds	-	0.0205549	0.69549
N-Acetyl-alpha-D-glucosamine 1-phosphate	Organic oxygen compounds	Organooxygen compounds	Carbohydrates and carbohydrate conjugates	0.020588	0.893081
Cisapride	Benzenoids	Benzene and substituted derivatives	Benzoic acids and derivatives	0.020633	-1.72041
JWH-018	Organoheterocyclic compounds	Indoles and derivatives	Naphthoylindoles	0.0206397	-1.17441
O-Methyloduline	Alkaloids and derivatives	Amaryllidaceae alkaloids	Homolycorine-type amaryllidaceae alkaloids	0.0206707	-1.2046
Glu-Gly	Organic acids and derivatives	Carboxylic acids and derivatives	Amino acids, peptides, and analogues	0.0207056	0.79794
Asparagine glutamate	Organic acids and derivatives	Carboxylic acids and derivatives	Amino acids, peptides, and analogues	0.0207627	-0.80987
H-PHE-ASP-OH	Organic acids and derivatives	Carboxylic acids and derivatives	Amino acids, peptides, and analogues	0.0207784	1.31335
delta-Guanidinovaleric acid	Lipids and lipid-like molecules	Fatty Acyls	Fatty acids and conjugates	0.0207981	0.58903
Tributyrin	Lipids and lipid-like molecules	Glycerolipids	Triradylcglycerols	0.0207997	-1.19401
Lotaustralin	Organic oxygen compounds	Organooxygen compounds	Carbohydrates and carbohydrate conjugates	0.0208764	1.39796
9,11-methane-epoxy PGF1alpha	Lipids and lipid-like molecules	Fatty Acyls	Eicosanoids	0.0209018	1.72616
Brefeldin A	Phenylpropanoids and polyketides	Macrolides and analogues	-	0.0209103	-0.780182
Sphingosine 1-phosphate (d19:1-P)	Lipids and lipid-like molecules	Sphingolipids	Phosphosphingolipids	0.021138	-1.49771
Besarhanamide B	Lipids and lipid-like molecules	Fatty Acyls	Fatty amides	0.0211406	1.32894
Phormidinine B	Organoheterocyclic compounds	Pyridines and derivatives	-	0.0212237	1.92827
apo-[3-methylcrotonoyl-CoA:carbon-dioxide ligase (ADP-forming)]	Organic acids and derivatives	Carboximidic acids and derivatives	Carboximidic acids	0.02128	0.766059
Gamma-Glu-Leu	Organic acids and derivatives	Carboxylic acids and derivatives	Amino acids, peptides, and analogues	0.0213595	0.784506
7,2'-Dihydroxy-3',4'-dimethoxyisoflavan 7-O-beta-D-glucoside	Phenylpropanoids and polyketides	Isoflavonoids	Isoflavonoid O-glycosides	0.0213718	-1.05594
Beloranib	Phenylpropanoids and polyketides	Cinnamic acids and derivatives	Cinnamic acid esters	0.0216517	0.798227
Piscrocin E	Organoheterocyclic compounds	Oxanes	-	0.0217509	-1.02831
L-Cladinose	Organic oxygen compounds	Organooxygen compounds	Carbonyl compounds	0.0217816	-0.868209
N-Methylphenylalanine	Organic acids and derivatives	Carboxylic acids and derivatives	Amino acids, peptides, and analogues	0.0217966	-1.28152
Gamboukokoenside B	Lipids and lipid-like molecules	Prenol lipids	Triterpenoids	0.0218009	-1.43005
7-Hydroxyheptanoic acid	Organic acids and derivatives	Hydroxy acids and derivatives	Medium-chain hydroxy acids and derivatives	0.0220237	-0.786002
2,3-Dkpgf1alpha	Lipids and lipid-like molecules	Fatty Acyls	Eicosanoids	0.0221465	-0.699139
1-palmitoyl-sn--glycero-3-phospho-D-myo-inositol	Lipids and lipid-like molecules	Glycerophospholipids	Glycerophosphoinositols	0.0221572	-2.67914
Phaeofuran B	Organoheterocyclic compounds	Dihydrofurans	-	0.0222333	-0.795091
3-Aminobenzanthrone	Benzenoids	Phenanthrenes and derivatives	-	0.0223922	-0.719489
N-Methyl-3,4,5-trihydroxyphenethylamine	Benzenoids	Phenols	Benzenediols	0.0225319	1.75216
Bigelovin	Lipids and lipid-like molecules	Prenol lipids	Terpene lactones	0.0225811	-0.783437
(R)-(+)-Patulolide B	Phenylpropanoids and polyketides	Macrolides and analogues	-	0.0228315	-0.741531
Buddlenol A	Phenylpropanoids and polyketides	2-arylbenzofuran flavonoids	-	0.0229708	-1.17228
N-Lauroylglycine	Organic acids and derivatives	Carboxylic acids and derivatives	Amino acids, peptides, and analogues	0.0231568	-1.35526
Uridine 2'-phosphate	Organic oxygen compounds	Organooxygen compounds	Carbohydrates and carbohydrate conjugates	0.0233075	-1.09607
(R)-5-Diphosphomevalonic acid	Organic oxygen compounds	Organic oxoanionic compounds	Organic pyrophosphates	0.0233846	1.38631
O-pivaloylcarnitine	Lipids and lipid-like molecules	Fatty Acyls	Fatty acid esters	0.0235416	-0.600272
(+)-cyclopentanecarboxylic acid	Organic oxygen compounds	Organooxygen compounds	Alcohols and polyols	0.0236325	-0.973269
Hydroxypyruvic acid	Organic acids and derivatives	Hydroxy acids and derivatives	Beta hydroxy acids and derivatives	0.0237847	0.867888
D-chiro-Inositol	Organic oxygen compounds	Organooxygen compounds	Alcohols and polyols	0.0240075	-1.1102
2,3-Dihydrofarnesol	Lipids and lipid-like molecules	Prenol lipids	Sesquiterpenoids	0.0240438	0.769091
Myxopyronin A	Organic oxygen compounds	Organooxygen compounds	Carbonyl compounds	0.024161	0.72849
3-O-(alpha-L-rhamnopyranosyl)-D-ribitol	Organic oxygen compounds	Organooxygen compounds	Carbohydrates and carbohydrate conjugates	0.0241739	-4.47732
Leu-Asp-Gln	Organic acids and derivatives	Carboxylic acids and derivatives	Amino acids, peptides, and analogues	0.0241885	0.968946
8-Hydroxyfustin	Phenylpropanoids and polyketides	Flavonoids	Flavans	0.0242202	1.87593
Tetraxetan	Organic acids and derivatives	Carboxylic acids and derivatives	Tetracarboxylic acids and derivatives	0.0242281	0.929065
RAFFINOSE	Organic oxygen compounds	Organooxygen compounds	Carbohydrates and carbohydrate conjugates	0.024262	-0.773311
3-Hydroxy-11-norcytisine	Organoheterocyclic compounds	Pyridodiazepines	-	0.0242699	0.741927
3-(3-Amino-3-carboxypropyl)uridine	Nucleosides, nucleotides, and analogues	Pyrimidine nucleosides	-	0.0243437	1.38253
cis-Hexadec-11-en-7,9-diynoic acid	Lipids and lipid-like molecules	Fatty Acyls	Fatty acids and conjugates	0.0245881	-0.777867
Leu-Thr-Ser	Organic acids and derivatives	Carboxylic acids and derivatives	Amino acids, peptides, and analogues	0.0246178	-0.77934
2-Furoylglycine	Organic acids and derivatives	Carboxylic acids and derivatives	Amino acids, peptides, and analogues	0.0247002	1.82747
Glyceryl tri(2-ethylhexanoate)	Lipids and lipid-like molecules	Glycerolipids	Triradylcglycerols	0.0247024	-0.87766
Cys-Phe-Phe-Gly	Organic acids and derivatives	Carboxylic acids and derivatives	Amino acids, peptides, and analogues	0.0247799	1.24724
Aminobenzoyl-glutamate	Organic acids and derivatives	Carboxylic acids and derivatives	Amino acids, peptides, and analogues	0.0248402	-1.40337
Ginkgolide B	Lipids and lipid-like molecules	Prenol lipids	Terpene lactones	0.0249266	-1.08354
(+)-Allosedridine	Organoheterocyclic compounds	Piperidines	-	0.0249316	0.833436
Fumisoquin B	Organoheterocyclic compounds	Tetrahydroisoquinolines	-	0.0250215	1.29926
(S)-3-Methylthiohexyl hexanoate	Lipids and lipid-like molecules	Fatty Acyls	Fatty acid esters	0.0251875	-0.821836
Hendecanoic acid	Lipids and lipid-like molecules	Fatty Acyls	Fatty acids and conjugates	0.0252264	1.02058
Diethanolamine	Organic nitrogen compounds	Organonitrogen compounds	Amines	0.0253747	-0.903741
Tichocarpol A	Phenylpropanoids and polyketides	Phenylpropanoic acids	-	0.0254343	0.859282
(-)-Nicotine	Organoheterocyclic compounds	Pyridines and derivatives	Pyrrolidinylpyridines	0.025471	-2.11753
Neorustmicin B	Phenylpropanoids and polyketides	Macrolides and analogues	-	0.0254776	-0.808093
N-alpha-Acetyl-L-citrulline	Organic acids and derivatives	Carboxylic acids and derivatives	Amino acids, peptides, and analogues	0.0254873	0.870893
5'-N-Methylcarboxamidoadenosine	Nucleosides, nucleotides, and analogues	Purine nucleosides	-	0.0255215	0.653226
Methylphosphate	Organic acids and derivatives	Organic phosphoric acids and derivatives	Phosphate esters	0.0255822	0.671534
Speciosin H	Organic oxygen compounds	Organooxygen compounds	Alcohols and polyols	0.0255838	0.710049
3alpha-Hydroxy-3,5-dihydromonacolin L acid	Organic acids and derivatives	Hydroxy acids and derivatives	Medium-chain hydroxy acids and derivatives	0.0255949	-0.606565
Uric acid	Organoheterocyclic compounds	Imidazopyrimidines	Purines and purine derivatives	0.0258222	0.86974
(3R)-3,15-dihydroxypentadecanoic acid	Lipids and lipid-like molecules	Fatty Acyls	Fatty acids and conjugates	0.0258597	-0.659455
Parthenolide	Lipids and lipid-like molecules	Prenol lipids	Terpene lactones	0.0258669	-0.646483
p-hydroxybenzoyl glucose	Organic oxygen compounds	Organooxygen compounds	Carbohydrates and carbohydrate conjugates	0.0258834	-1.09365
N3,5'-Cycloxanthosine	Organoheterocyclic compounds	Imidazopyrimidines	Purines and purine derivatives	0.0258975	1.98806
Mycestericin D	Lipids and lipid-like molecules	Fatty Acyls	Fatty acids and conjugates	0.0259334	1.13639
N-Arachidonoyl Glutamic acid	Organic acids and derivatives	Carboxylic acids and derivatives	Amino acids, peptides, and analogues	0.0260682	2.83191
6-Methoxyhomopterocarpin	Phenylpropanoids and polyketides	Isoflavonoids	Furanoisoflavonoids	0.0260954	-0.651442
Navenone B	Benzenoids	Benzene and substituted derivatives	Styrenes	0.0261007	1.0918
9-Riburonosyladenine	Nucleosides, nucleotides, and analogues	Purine nucleosides	-	0.0261612	2.36571
(R,S)-Anatabine	Organic nitrogen compounds	Organonitrogen compounds	Amines	0.0261692	-1.69356
Cyclofenil	Benzenoids	Benzene and substituted derivatives	Diphenylmethanes	0.0261934	-1.83039
alpha-Cyclogeraniol acetate	Organic acids and derivatives	Carboxylic acids and derivatives	Carboxylic acid derivatives	0.0262487	-0.852886
D-Erythrose 4-phosphate	Organic oxygen compounds	Organooxygen compounds	Carbohydrates and carbohydrate conjugates	0.0262804	1.17037
Guanidoacetic acid	Organic acids and derivatives	Carboxylic acids and derivatives	Amino acids, peptides, and analogues	0.026328	-2.22838
Pantetheine	Organic acids and derivatives	Carboxylic acids and derivatives	Amino acids, peptides, and analogues	0.0263704	-0.809363
L-Carnosine	Organic acids and derivatives	Peptidomimetics	Hybrid peptides	0.0264239	2.53577
Isopropylphenyladenosine	Nucleosides, nucleotides, and analogues	Purine nucleosides	-	0.0265911	1.19318
Psychosine	Lipids and lipid-like molecules	Sphingolipids	Glycosphingolipids	0.0266956	-1.33989
Abbeymycin	Organoheterocyclic compounds	Benzodiazepines	1,4-benzodiazepines	0.0267173	-1.56252
3-METHYLGLUTARIC ACID	Lipids and lipid-like molecules	Fatty Acyls	Fatty acids and conjugates	0.0267873	1.62681
H-Leu-Glu-OH	Organic acids and derivatives	Carboxylic acids and derivatives	Amino acids, peptides, and analogues	0.0269234	1.15009
Phe-Ala-Asp	Organic acids and derivatives	Carboxylic acids and derivatives	Amino acids, peptides, and analogues	0.0272923	0.730151
Arundinine	Organoheterocyclic compounds	Indoles and derivatives	Pyrroloindoles	0.027309	1.00403
Fagaronine	Organoheterocyclic compounds	Quinolines and derivatives	Benzoquinolines	0.0273256	-0.990195
N-Oleoyl Alanine	Organic acids and derivatives	Carboxylic acids and derivatives	Amino acids, peptides, and analogues	0.0274023	1.23288
isopentenyladenine-7-N-glucoside	Organic oxygen compounds	Organooxygen compounds	Carbohydrates and carbohydrate conjugates	0.0274096	-2.28387
4-Quinolinol	Organoheterocyclic compounds	Quinolines and derivatives	Quinolones and derivatives	0.0275752	0.769645
(plusmn)-Octanoylcarnitine	Lipids and lipid-like molecules	Fatty Acyls	Fatty acid esters	0.0276812	0.881978
Celgosivir	Organoheterocyclic compounds	Indolizidines	-	0.0277336	1.0074
Ferruginene B	Lipids and lipid-like molecules	Prenol lipids	Sesquiterpenoids	0.0277384	1.8852
Acetamide, 2-(diethylamino)-N-(2-(octyloxy)phenyl)-	Organic acids and derivatives	Carboxylic acids and derivatives	Amino acids, peptides, and analogues	0.0277722	-3.1534
Ile-Ile-Ala-Glu-Lys	Organic acids and derivatives	Carboxylic acids and derivatives	Amino acids, peptides, and analogues	0.0278215	0.844469
Glaucocalyxin A	Lipids and lipid-like molecules	Prenol lipids	Diterpenoids	0.0278805	1.80287
2(3H)-Benzothiazolone	Organoheterocyclic compounds	Benzothiazoles	-	0.0279301	0.67208
Benzo[g]quinoline	Organoheterocyclic compounds	Quinolines and derivatives	Benzoquinolines	0.0280082	0.702522
4-(Glutamylamino) butanoate	Organic acids and derivatives	Carboxylic acids and derivatives	Amino acids, peptides, and analogues	0.028035	0.722914
Ingenol	Lipids and lipid-like molecules	Prenol lipids	Diterpenoids	0.0280373	1.81201
Estetrol	Lipids and lipid-like molecules	Steroids and steroid derivatives	Estrane steroids	0.0282146	1.30647
3-(Methylthio)-1-propanol	Organosulfur compounds	Thioethers	Dialkylthioethers	0.0284398	1.08566
16-hydroxy hexadecanoic acid	Lipids and lipid-like molecules	Fatty Acyls	Fatty acids and conjugates	0.0285179	0.890677
2,8-Dimethylnonan-5-one	Organic oxygen compounds	Organooxygen compounds	Carbonyl compounds	0.0285259	0.960766
Asperulosidic acid	Lipids and lipid-like molecules	Prenol lipids	Terpene glycosides	0.0286181	0.703948
3,6-Dideoxy-L-galactose	Organic oxygen compounds	Organooxygen compounds	Carbohydrates and carbohydrate conjugates	0.0286206	0.83368
1,2-Naphthoquinone	Benzenoids	Naphthalenes	Naphthoquinones	0.0286223	0.645045
H-Ala-Ile-OH	Organic acids and derivatives	Carboxylic acids and derivatives	Amino acids, peptides, and analogues	0.0286839	0.65211
HQNO	Organoheterocyclic compounds	Quinolines and derivatives	4-hydroxy-2-alkylquinolines	0.0288811	1.43022
[truncated: 186 more rows]

## Sheet: Table_S5.
Table S5. KEGG enrichment results
MapID	MapTitle	Pvalue	x	y	n	N	EnrichDirect	MetaIDs	kegg_cpd_id	Ratio
[truncated: 10 more rows]

## Sheet: Table_S6.
Table S6. Relative abundance of nitrogen cycle genes
[truncated: 59 more rows]

[truncated: 1 more sheets: Table_S7.]
